# Supplementary material for: Integrative genomic analysis of the human immune response to influenza vaccination
Source: eLife. 2013 Jul 16;2:e00299. doi: 10.7554/eLife.00299 (PMC3713456; doi:10.7554/eLife.00299)
Supplement: Supplementary file 1. — This is a static version of the Interactive Results Tool, which is also available to download from Zenodo (see major datasets). DOI: http://dx.doi.org/10.7554/eLife.00299.013 [file elife-00299-supp1.xlsx]

## Sheet: Start
TABLE 1	TABLE 2	TABLE 3	FIGURES	1	2	3	4	5	6	7	8	9	10
Integrative genomic analysis of the human immune response to influenza vaccination
Welcome to the Interactive Results Tool for the manuscript "Integrative genomic analysis of the human immune response to influenza vaccination". The purpose of this tool is to make the results of our study more meaningful and accessible to readers.
			FIGURES
			FIGURES	1	2	3	4	5	6	7	8	9	10

## Sheet: Table 1
Table 1: Validated SNP-transcript pairs with evidence of an eQTL and a transcriptional response to the vaccine.
Home	TABLE 1	TABLE 2	TABLE 3
ProbeID	rsID	GeneID	Minor Allele (D)	Minor Allele (V)	MAF (D)	MAF (V)	pGene (D)	pGene (V)	pDay (D)	pDay (V)	Beta (D)	Beta (V)
ILMN_1743205	rs10419072	ABCA7	A	A	0.151	0.195	6e-09	4.12e-08	2.09e-06	1.59e-10	-0.237	-0.285
ILMN_1671703	rs1800682	ACTA2	G	G	0.453	0.423	1.44e-15	0	3.33e-15	0	0.318	0.395
ILMN_1671703	rs7916294	ACTA2	A	A	0.349	0.286	7e-12	1.04e-09	3.33e-15	0	-0.314	-0.316
ILMN_1671703	rs4934434	ACTA2	A	A	0.406	0.445	1.02e-12	2.78e-09	2.44e-15	0	0.301	0.28
ILMN_2377430	rs4880119	AGPAT2	G	G	0.177	0.159	3.74e-13	2.22e-16	3.67e-06	0.00425	-0.138	-0.226
ILMN_2377430	rs2297538	AGPAT2	A	A	0.198	0.236	2.91e-08	1.16e-08	3.14e-06	0.00423	0.103	0.143
ILMN_2377430	rs10217363	AGPAT2	G	G	0.125	0.118	6.75e-11	4.93e-11	3.37e-06	0.00433	-0.151	-0.203
ILMN_2391512	rs10008757	ASAHL	A	A	0.411	0.409	2.48e-08	4.31e-12	0.000122	0.00107	0.178	0.286
ILMN_2391512	rs13120456	ASAHL	G	G	0.26	0.323	3.88e-08	2.22e-09	0.000122	0.00114	-0.179	-0.25
ILMN_2391512	rs2242473	ASAHL	A	A	0.411	0.414	2.48e-08	8.9e-12	0.000122	0.00107	0.178	0.28
ILMN_2134224	rs2304130	ATP13A1	G	G	0.083	0.095	1.63e-12	0	0.00796	0.00479	-0.307	-0.333
ILMN_1700067	rs9379856	BTN3A2	C	C	0.089	0.114	4.97e-09	0	2.32e-05	0	0.396	0.526
ILMN_1676528	rs4712980	BTN3A2	C	C	0.255	0.232	1.62e-10	2.22e-16	1.49e-05	0	0.424	0.541
ILMN_1676528	rs1985732	BTN3A2	G	G	0.26	0.236	5.45e-10	2.22e-16	1.51e-05	0	0.402	0.535
ILMN_1700067	rs9393714	BTN3A2	A	A	0.089	0.114	4.97e-09	0	2.32e-05	0	-0.396	-0.526
ILMN_1700067	rs9379859	BTN3A2	A	A	0.089	0.114	4.97e-09	0	2.32e-05	0	-0.396	-0.526
ILMN_1676528	rs4712981	BTN3A2	A	A	0.255	0.232	1.62e-10	2.22e-16	1.49e-05	0	-0.424	-0.541
ILMN_1676528	rs9379870	BTN3A2	G	G	0.253	0.232	2.78e-10	2.22e-16	1.49e-05	0	0.42	0.541
ILMN_1700067	rs2073529	BTN3A2	G	G	0.089	0.114	4.97e-09	0	2.32e-05	0	0.396	0.526
ILMN_1700067	rs12176317	BTN3A2	G	G	0.089	0.114	4.97e-09	0	2.32e-05	0	0.396	0.526
ILMN_1700067	rs9366653	BTN3A2	A	A	0.089	0.114	4.97e-09	0	2.32e-05	0	-0.396	-0.526
ILMN_1676528	rs6933583	BTN3A2	C	C	0.255	0.232	1.62e-10	2.22e-16	1.49e-05	0	0.424	0.541
ILMN_1700067	rs1979	BTN3A2	A	A	0.089	0.114	4.97e-09	0	2.32e-05	0	-0.396	-0.526
ILMN_1700067	rs9393713	BTN3A2	A	A	0.089	0.114	4.97e-09	0	2.32e-05	0	-0.396	-0.526
ILMN_1698243	rs7522860	C1orf85	A	A	0.495	0.455	0	0	2.05e-08	1.78e-09	-0.291	-0.322
ILMN_1698243	rs2025577	C1orf85	G	G	0.495	0.455	0	0	2.05e-08	1.78e-09	0.291	0.322
ILMN_1698243	rs933489	C1orf85	G	G	0.495	0.455	0	0	1.97e-08	1.7e-09	0.295	0.3
ILMN_1795836	rs9975588	C21orf57	A	A	0.359	0.368	2.98e-08	6.99e-15	0.000357	2.42e-07	-0.102	-0.175
ILMN_1795836	rs11702450	C21orf57	A	A	0.359	0.368	2.98e-08	6.99e-15	0.000357	2.42e-07	-0.102	-0.175
ILMN_1787529	rs11057065	C3AR1	G	G	0.302	0.341	6.5e-10	1.44e-15	7.4e-10	0	0.06	0.124
ILMN_1787529	rs10846411	C3AR1	A	A	0.297	0.341	3.58e-10	5.55e-16	7.5e-10	0	-0.063	-0.128
ILMN_1787529	rs2072449	C3AR1	A	A	0.297	0.336	3.58e-10	2.22e-16	7.5e-10	0	-0.063	-0.129
ILMN_1651705	rs2231828	CAT	G	G	0.396	0.391	2.75e-08	5.65e-11	0.00216	2.62e-06	-0.295	-0.442
ILMN_1651705	rs11032722	CAT	A	A	0.396	0.391	2.75e-08	5.65e-11	0.00216	2.62e-06	0.295	0.442
ILMN_2326713	rs7924806	CD151	G	G	0.307	0.286	9.5e-11	2.21e-12	9.61e-05	1.05e-12	0.305	0.335
ILMN_2326713	rs1130698	CD151	G	G	0.323	0.305	1.89e-09	1.99e-10	9.64e-05	9.18e-13	0.278	0.318
ILMN_2326713	rs1130719	CD151	T	T	0.326	0.309	3.22e-09	3.29e-11	8.01e-05	9.09e-13	0.273	0.325
ILMN_2326713	rs6762	CD151	G	G	0.26	0.232	1.11e-16	0	9.63e-05	1.04e-12	0.371	0.437
ILMN_2326713	rs7126805	CD151	G	G	0.292	0.271	2.66e-15	1.11e-15	9.7e-05	1.99e-12	0.335	0.406
ILMN_2326713	rs3059	CD151	G	G	0.323	0.309	1.89e-09	3.29e-11	9.64e-05	9.09e-13	0.278	0.325
ILMN_2326713	rs1130663	CD151	G	G	0.323	0.309	1.89e-09	3.29e-11	9.64e-05	9.09e-13	0.278	0.325
ILMN_2326713	rs1130276	CD151	A	A	0.26	0.232	1.11e-16	0	9.63e-05	1.04e-12	-0.371	-0.437
ILMN_2326713	rs4075289	CD151	C	C	0.312	0.291	3.98e-10	7.65e-13	9.44e-05	9.81e-13	0.299	0.327
ILMN_2326713	rs1130680	CD151	G	G	0.323	0.309	1.89e-09	3.29e-11	9.64e-05	9.09e-13	0.278	0.325
ILMN_2326713	rs28558789	CD151	A	A	0.318	0.291	6.65e-09	8.16e-12	9.24e-05	8.77e-13	-0.275	-0.316
ILMN_2326713	rs5030779	CD151	A	A	0.182	0.195	1.11e-16	0	8.9e-05	1.34e-12	-0.406	-0.452
ILMN_1784863	rs3211958	CD36	G	G	0.438	0.423	9.45e-12	1.01e-09	2.65e-06	0	0.249	0.362
ILMN_1784863	rs3211931	CD36	A	A	0.432	0.418	9.54e-12	1.7e-09	2.72e-06	0	-0.249	-0.364
ILMN_1784863	rs12706949	CD36	A	A	0.432	0.417	9.54e-12	8.87e-10	2.72e-06	0	-0.249	-0.365
ILMN_1714592	rs3102071	CDA	A	A	0.109	0.064	1.98e-08	3.62e-11	0.00387	9.11e-08	0.426	0.5
ILMN_1714592	rs4655226	CDA	A	A	0.12	0.068	1.6e-08	4.87e-12	0.0038	9.5e-08	0.43	0.517
ILMN_1688178	rs5758761	CGI-96	A	A	0.188	0.159	4.17e-10	7.13e-14	3.64e-08	4.77e-11	-0.213	-0.327
ILMN_1688178	rs2413692	CGI-96	G	G	0.188	0.159	4.17e-10	7.13e-14	3.64e-08	4.77e-11	0.213	0.327
ILMN_1734707	rs4679256	CHST13	A	A	0.271	0.245	6.01e-12	0	0.00173	0	-0.403	-0.568
ILMN_1734707	rs1552641	CHST13	A	A	0.276	0.245	1.27e-11	0	0.00174	0	-0.397	-0.568
ILMN_1734707	rs3845960	CHST13	A	A	0.38	0.414	5.81e-13	0	0.00165	0	-0.379	-0.576
ILMN_1734707	rs777486	CHST13	A	A	0.281	0.295	4.54e-11	8.88e-16	0.00182	0	-0.404	-0.525
ILMN_1734707	rs16837548	CHST13	G	G	0.401	0.436	1.84e-12	0	0.0017	0	0.359	0.53
ILMN_1734707	rs12493410	CHST13	C	C	0.318	0.359	7.54e-11	0	0.00187	0	0.361	0.536
ILMN_1734707	rs6783962	CHST13	C	C	0.375	0.332	2.24e-12	0	0.00156	0	0.393	0.504
ILMN_1734707	rs6781798	CHST13	A	A	0.271	0.245	6.01e-12	0	0.00173	0	-0.403	-0.568
ILMN_1734707	rs1687481	CHST13	A	A	0.292	0.336	1.07e-11	0	0.00181	0	-0.398	-0.562
ILMN_1734707	rs6796854	CHST13	A	A	0.297	0.295	3.99e-11	1.44e-15	0.00186	0	-0.382	-0.508
ILMN_1734707	rs9813564	CHST13	G	G	0.401	0.436	1.84e-12	0	0.0017	0	0.359	0.546
ILMN_1734707	rs777490	CHST13	A	A	0.307	0.341	7.43e-11	0	0.00186	0	-0.373	-0.507
ILMN_1734707	rs1873388	CHST13	A	A	0.323	0.377	2.09e-12	0	0.00181	0	-0.389	-0.527
ILMN_1734707	rs16837531	CHST13	G	G	0.375	0.386	4.83e-12	0	0.00167	0	0.368	0.52
ILMN_1734707	rs1056522	CHST13	A	A	0.312	0.286	8.26e-12	1.33e-15	0.00174	0	-0.399	-0.504
ILMN_1734707	rs7613347	CHST13	C	C	0.396	0.427	6.69e-13	0	0.0017	0	0.366	0.556
ILMN_1734707	rs1873400	CHST13	A	A	0.312	0.286	1.97e-11	1.33e-15	0.00172	0	-0.394	-0.504
ILMN_1734707	rs777487	CHST13	A	A	0.307	0.341	7.43e-11	0	0.00186	0	-0.373	-0.507
ILMN_1734707	rs2363947	CHST13	A	A	0.208	0.2	3.89e-08	6.26e-11	0.00178	0	-0.33	-0.534
ILMN_1734707	rs777488	CHST13	G	G	0.323	0.377	2.09e-12	0	0.00181	0	0.389	0.527
ILMN_1734707	rs12636448	CHST13	C	C	0.38	0.341	3.34e-12	0	0.00157	0	0.392	0.492
ILMN_2292178	rs7957464	CLEC12A	A	A	0.193	0.218	0	0	0.003	3.19e-05	0.771	1.225
ILMN_2292178	rs7313235	CLEC12A	A	A	0.229	0.25	0	0	0.00261	3.41e-05	0.732	1.214
ILMN_2292178	rs617956	CLEC12A	A	A	0.411	0.464	5.73e-09	4.38e-13	0.00302	3.66e-05	0.441	0.69
ILMN_2292178	rs12578560	CLEC12A	A	A	0.214	0.218	6.66e-16	0	0.00237	3.44e-05	0.699	1.135
ILMN_1772627	rs4689316	D4S234E	G	G	0.167	0.15	1.05e-10	4.63e-11	3.27e-13	0	0.279	0.41
ILMN_1772627	rs6843595	D4S234E	G	G	0.224	0.186	8.22e-13	2.9e-13	2.51e-13	0	0.269	0.411
ILMN_1772627	rs10027109	D4S234E	A	A	0.411	0.382	1.34e-08	2.49e-13	2.03e-13	0	0.206	0.335
ILMN_1772627	rs13146316	D4S234E	A	A	0.279	0.236	1.76e-09	2.68e-08	5.51e-13	0	-0.196	-0.278
ILMN_1733998	rs3815574	DHRS9	C	C	0.438	0.491	3.09e-14	2.21e-12	0	0	-0.458	-0.442
ILMN_1733998	rs12105342	DHRS9	G	G	0.438	0.491	3.09e-14	2.21e-12	0	0	-0.458	-0.442
ILMN_2285618	rs2070432	DIP2A	A	A	0.29	0.284	1.84e-08	0	1.47e-05	2.79e-13	0.092	0.247
ILMN_1767651	rs954050	DKFZP434B0335	G	G	0.427	0.391	1.65e-08	6.36e-10	7.08e-08	4.95e-06	-0.085	-0.107
ILMN_1767651	rs6951479	DKFZP434B0335	G	G	0.427	0.382	1.65e-08	2.48e-10	7.08e-08	4.87e-06	-0.085	-0.103
ILMN_1767651	rs10242903	DKFZP434B0335	A	A	0.38	0.364	1.88e-08	2.96e-09	6.04e-08	5.58e-06	0.099	0.135
ILMN_1678766	rs9457413	DYNLT1	C	C	0.419	0.472	5.04e-09	1.1e-14	1.75e-05	0	-0.15	-0.281
ILMN_1678766	rs6925536	DYNLT1	A	A	0.417	0.473	1.88e-08	6.22e-15	3.4e-05	0	0.134	0.271
ILMN_2348487	rs2482	EMR3	A	A	0.12	0.123	1.42e-08	1.69e-08	0.00473	7.99e-12	-0.464	-0.39
ILMN_1723846	rs10877012	FAM119B	A	A	0.38	0.295	2.06e-12	0	0.00218	4.79e-07	0.124	0.178
ILMN_1723846	rs11172349	FAM119B	A	A	0.375	0.295	4e-14	0	0.00215	4.79e-07	0.133	0.178
ILMN_1723846	rs10877011	FAM119B	C	C	0.385	0.314	1.23e-11	0	0.00225	4.7e-07	-0.116	-0.17
ILMN_1723846	rs4760171	FAM119B	G	G	0.41	0.3	5.51e-10	1.46e-12	0.00175	4.09e-07	-0.116	-0.146
ILMN_1723846	rs923829	FAM119B	G	G	0.391	0.295	9.95e-14	0	0.00218	4.79e-07	-0.13	-0.178
ILMN_1723846	rs11537654	FAM119B	A	A	0.323	0.259	2.15e-09	1.5e-12	0.00235	4.61e-07	0.103	0.15
ILMN_1723846	rs10877013	FAM119B	A	A	0.391	0.291	9.95e-14	0	0.00218	4.86e-07	0.13	0.185
ILMN_1723846	rs701006	FAM119B	A	A	0.443	0.405	3.82e-08	1.97e-13	0.00222	4.41e-07	0.104	0.138
ILMN_1723846	rs10877015	FAM119B	G	G	0.38	0.295	2.06e-12	0	0.00218	4.79e-07	-0.124	-0.178
ILMN_1723846	rs2069502	FAM119B	A	A	0.375	0.295	6.66e-12	0	0.00217	4.79e-07	0.122	0.178
ILMN_1723846	rs11172351	FAM119B	A	A	0.375	0.295	4e-14	0	0.00215	4.79e-07	0.133	0.178
ILMN_1723846	rs4760332	FAM119B	A	A	0.396	0.3	5.36e-10	1.46e-12	0.00218	4.09e-07	0.117	0.146
ILMN_1723846	rs10431552	FAM119B	A	A	0.391	0.295	9.95e-14	0	0.00218	4.79e-07	0.13	0.178
ILMN_1723846	rs701008	FAM119B	G	G	0.396	0.345	2.04e-09	0	0.00228	4.37e-07	-0.105	-0.158
ILMN_1723846	rs2291617	FAM119B	C	C	0.391	0.295	9.95e-14	0	0.00218	4.79e-07	-0.13	-0.178
ILMN_1723846	rs10783850	FAM119B	G	G	0.401	0.3	9.02e-09	1.46e-12	0.00221	4.09e-07	-0.108	-0.146
ILMN_1723846	rs11172335	FAM119B	A	A	0.38	0.295	2.06e-12	0	0.00218	4.79e-07	0.124	0.178
ILMN_1723846	rs1021469	FAM119B	A	A	0.365	0.295	4.2e-12	0	0.00222	4.79e-07	0.121	0.178
ILMN_1723846	rs10783847	FAM119B	A	A	0.385	0.295	1.11e-15	0	0.00216	4.79e-07	0.139	0.178
ILMN_1723846	rs2269720	FAM119B	G	G	0.339	0.295	3.02e-10	7.77e-15	0.00217	4.34e-07	-0.121	-0.151
ILMN_1723846	rs6581155	FAM119B	G	G	0.391	0.295	9.95e-14	0	0.00218	4.79e-07	-0.13	-0.178
ILMN_1723846	rs1599750	FAM119B	C	C	0.406	0.282	1.24e-09	1.04e-11	0.0022	4.16e-07	-0.115	-0.148
ILMN_1723846	rs10783851	FAM119B	A	A	0.401	0.3	9.02e-09	1.46e-12	0.00221	4.09e-07	0.108	0.146
ILMN_1723846	rs10877014	FAM119B	G	G	0.391	0.295	9.95e-14	0	0.00218	4.79e-07	-0.13	-0.178
ILMN_1723846	rs703842	FAM119B	G	G	0.391	0.3	9.95e-14	0	0.00218	4.86e-07	-0.13	-0.179
ILMN_2223941	rs12586948	FBLN5	A	A	0.292	0.314	1.13e-09	1.46e-08	0.00164	1.14e-08	0.093	0.138
ILMN_1664176	rs2284339	FBLN5	G	G	0.443	0.464	0	0	1.01e-05	6.91e-09	0.074	0.167
ILMN_2223941	rs8021116	FBLN5	A	A	0.401	0.491	4.61e-13	1.58e-09	0.00152	7.26e-09	-0.101	-0.177
ILMN_1664176	rs12586948	FBLN5	A	A	0.292	0.314	5.23e-10	3.16e-11	1.42e-05	6.81e-09	0.072	0.149
ILMN_1664176	rs8021116	FBLN5	A	A	0.401	0.491	1.68e-13	4.88e-10	1.48e-05	1.56e-08	-0.065	-0.139
ILMN_1664176	rs2254320	FBLN5	G	A	0.495	0.436	3.31e-10	3.42e-09	1.2e-05	6.98e-09	0.052	0.148
ILMN_2223941	rs2284339	FBLN5	G	G	0.443	0.464	3.33e-16	2.22e-15	0.00142	7.89e-09	0.096	0.223
ILMN_2223941	rs2254320	FBLN5	G	A	0.495	0.436	3.26e-12	2.21e-08	0.00142	9.21e-09	0.086	0.177
ILMN_2115005	rs831489	FGD2	A	A	0.422	0.436	4.84e-08	5.86e-10	3.41e-13	0	0.293	0.291
ILMN_2115005	rs831486	FGD2	G	G	0.448	0.414	3.49e-13	8.53e-09	3.06e-13	0	0.345	0.282
ILMN_1703558	rs4634868	FHL3	A	A	0.211	0.259	2.65e-09	0	9.04e-06	1.81e-05	0.299	0.437
ILMN_2221046	rs1004736	GM2A	C	C	0.12	0.15	7.05e-09	3.69e-13	1.02e-06	0	-0.138	-0.24
ILMN_2370872	rs11777239	GRINA	A	A	0.375	0.409	3.89e-08	5.33e-15	8.56e-07	4.82e-12	-0.346	-0.582
ILMN_2370872	rs11136344	GRINA	G	G	0.396	0.445	4.36e-08	3.33e-16	8.1e-07	5.27e-12	0.38	0.541
ILMN_2370872	rs11136342	GRINA	G	G	0.38	0.409	2.36e-08	6.66e-16	8.34e-07	5.33e-12	0.379	0.589
ILMN_2370872	rs11136336	GRINA	A	A	0.375	0.418	3.89e-08	2.09e-14	8.56e-07	3.98e-12	-0.346	-0.558
ILMN_2370872	rs11780978	GRINA	A	A	0.38	0.414	2.04e-08	7.77e-16	8.54e-07	5.19e-12	-0.356	-0.597
ILMN_2370872	rs6993938	GRINA	G	G	0.375	0.423	3.89e-08	1.33e-13	8.56e-07	4.32e-12	0.346	0.542
ILMN_2370872	rs11989052	GRINA	G	G	0.396	0.445	4.36e-08	3.33e-16	8.1e-07	5.27e-12	0.38	0.541
ILMN_1813475	rs8028689	HERC2	G	G	0.073	0.064	3.75e-08	2.69e-09	0.000337	8.31e-05	-0.091	-0.106
ILMN_1813475	rs2240203	HERC2	G	G	0.073	0.064	3.75e-08	2.69e-09	0.000337	8.31e-05	-0.091	-0.106
ILMN_1813475	rs16950993	HERC2	G	G	0.073	0.064	3.75e-08	2.69e-09	0.000337	8.31e-05	-0.091	-0.106
ILMN_1671054	rs2517713	HLA-A	C	C	0.406	0.377	2.73e-09	4.61e-10	2.41e-10	7.05e-09	-0.414	-0.218
ILMN_1671054	rs7747253	HLA-A	C	C	0.411	0.394	5.8e-09	3.53e-08	2.3e-10	1.02e-08	-0.397	-0.18
ILMN_1808405	rs9272219	HLA-DQA1	A	A	0.25	0.318	4.34e-08	0	0.00707	3.77e-15	-0.41	-0.566
ILMN_1808405	rs9273012	HLA-DQA1	G	G	0.25	0.318	4.34e-08	0	0.00707	3.77e-15	0.41	0.566
ILMN_2066060	rs34369284	HLA-DRB6	A	A	0.375	0.377	1.23e-11	4.44e-16	3.01e-06	2.74e-10	1.102	1.304
ILMN_2066060	rs9271588	HLA-DRB6	G	G	0.495	0.464	3.33e-09	0	2.93e-06	1.65e-10	0.991	1.437
ILMN_2066060	rs9271850	HLA-DRB6	G	G	0.337	0.355	4.91e-10	1.11e-16	3.07e-06	2.57e-10	-1.075	-1.349
ILMN_2066060	rs1964995	HLA-DRB6	G	G	0.448	0.432	2.51e-11	0	3.07e-06	2.2e-10	1.085	1.506
ILMN_1720059	rs10088428	HMBOX1	A	A	0.234	0.286	6.28e-09	0	0.00552	0.0018	-0.082	-0.381
ILMN_1810274	rs1042815	HOXB2	G	G	0.385	0.355	7.35e-14	0	3.2e-09	1.01e-08	0.153	0.232
ILMN_1810274	rs925284	HOXB2	A	A	0.479	0.432	0	0	2.82e-09	9.81e-09	-0.164	-0.227
ILMN_1810274	rs4793870	HOXB2	A	A	0.359	0.33	6.66e-16	0	2.77e-09	1.95e-08	-0.163	-0.253
ILMN_1810274	rs10853100	HOXB2	A	A	0.474	0.432	0	0	2.89e-09	9.81e-09	-0.168	-0.227
ILMN_1810274	rs11079824	HOXB2	C	A	0.495	0.459	6.66e-16	0	3.3e-09	9.82e-09	-0.162	-0.201
ILMN_1810274	rs11079828	HOXB2	A	A	0.458	0.414	1.91e-13	0	3.09e-09	1e-08	-0.145	-0.202
ILMN_1810274	rs2325948	HOXB2	G	G	0.479	0.432	0	0	2.82e-09	9.81e-09	0.164	0.227
ILMN_1721762	rs1420106	IL18RAP	A	A	0.266	0.191	6.82e-10	1.09e-11	0.000951	0.000256	-0.493	-0.69
ILMN_1721762	rs917997	IL18RAP	A	A	0.271	0.174	1.57e-09	7.41e-09	0.000917	0.000168	-0.494	-0.611
ILMN_1721762	rs2110735	IL18RAP	A	A	0.271	0.186	1.57e-09	9.35e-11	0.000917	0.000253	-0.494	-0.678
ILMN_1721762	rs6758936	IL18RAP	A	G	0.432	0.459	2.39e-13	4.69e-14	0.000973	0.000199	0.497	0.503
ILMN_1721762	rs13015714	IL18RAP	C	C	0.266	0.191	6.82e-10	1.09e-11	0.000951	0.000256	0.493	0.69
ILMN_1721762	rs2110734	IL18RAP	G	G	0.271	0.186	1.57e-09	9.35e-11	0.000917	0.000253	0.494	0.678
ILMN_1721762	rs2058659	IL18RAP	A	G	0.432	0.464	2.39e-13	1.07e-14	0.000973	0.000315	0.497	0.527
ILMN_1721762	rs2058623	IL18RAP	G	G	0.266	0.191	6.82e-10	1.09e-11	0.000951	0.000256	0.493	0.69
ILMN_1721762	rs7559479	IL18RAP	G	G	0.271	0.182	1.57e-09	4.79e-10	0.000917	0.00027	0.494	0.649
ILMN_1721762	rs6734736	IL18RAP	G	G	0.271	0.182	3.84e-09	4.79e-10	0.00111	0.00027	0.487	0.649
ILMN_1670576	rs6960994	IRF5	G	G	0.266	0.273	1.49e-11	1.17e-12	2.01e-07	8.98e-10	-0.106	-0.231
ILMN_2312606	rs3807304	IRF5	A	A	0.177	0.191	8.61e-10	4.36e-10	0.00042	2.4e-13	0.352	0.464
ILMN_2312606	rs8043	IRF5	A	A	0.49	0.495	0	0	0.000363	1.04e-13	-0.309	-0.55
ILMN_1670576	rs752637	IRF5	A	A	0.359	0.395	1.11e-16	1.55e-15	3.26e-07	6.48e-10	0.125	0.215
ILMN_2312606	rs2167273	IRF5	A	A	0.443	0.432	2.22e-16	2.44e-15	0.000373	1.17e-13	-0.301	-0.5
ILMN_1670576	rs1874328	IRF5	G	G	0.385	0.395	1.29e-13	1.24e-14	1.93e-07	6.68e-10	0.126	0.191
ILMN_1670576	rs10239340	IRF5	A	A	0.375	0.395	0	0	1.32e-07	5.65e-10	0.148	0.256
ILMN_2312606	rs3757385	IRF5	A	A	0.359	0.394	3.76e-13	8.44e-15	0.00045	1.96e-13	0.277	0.444
ILMN_1670576	rs2280714	IRF5	G	G	0.323	0.368	0	0	2.2e-07	6.25e-10	-0.149	-0.235
ILMN_2312606	rs11761199	IRF5	G	G	0.49	0.445	2.72e-10	1.31e-11	0.000496	2.72e-13	0.276	0.377
ILMN_2312606	rs10239340	IRF5	A	A	0.375	0.395	0	0	0.000399	8.22e-14	0.37	0.536
ILMN_2312606	rs3807306	IRF5	C	A	0.484	0.491	1.16e-11	7.11e-15	0.00048	6.02e-14	-0.276	-0.439
ILMN_2312606	rs2280714	IRF5	G	G	0.323	0.368	0	0	0.000438	1.09e-13	-0.318	-0.498
ILMN_1670576	rs2167273	IRF5	A	A	0.443	0.432	2.22e-16	1.55e-15	1.75e-07	9.17e-10	-0.122	-0.257
ILMN_1670576	rs3807306	IRF5	C	A	0.484	0.491	1.22e-13	4.44e-16	3.56e-07	1.08e-09	-0.12	-0.198
ILMN_1670576	rs9649520	IRF5	A	A	0.49	0.495	0	0	1.25e-07	6.73e-10	-0.13	-0.254
ILMN_2312606	rs752637	IRF5	A	A	0.359	0.395	3.76e-13	6.44e-15	0.00045	1.42e-13	0.277	0.444
ILMN_1670576	rs10236569	IRF5	A	A	0.323	0.368	0	0	2.2e-07	6.25e-10	0.149	0.235
ILMN_2312606	rs1874328	IRF5	G	G	0.385	0.395	1.79e-10	3.33e-16	0.000412	1.67e-13	0.255	0.47
ILMN_2312606	rs10279821	IRF5	A	A	0.307	0.364	6.94e-12	9.99e-16	0.000473	1.49e-13	0.3	0.458
ILMN_1670576	rs3807304	IRF5	A	A	0.177	0.191	1.58e-11	8.18e-11	2.47e-07	8.38e-10	0.143	0.232
ILMN_2312606	rs10236569	IRF5	A	A	0.323	0.368	0	0	0.000438	1.09e-13	0.318	0.498
ILMN_1670576	rs3757385	IRF5	A	A	0.359	0.394	1.11e-16	2e-15	3.26e-07	8.12e-10	0.125	0.214
ILMN_1670576	rs10279821	IRF5	A	A	0.307	0.364	3.13e-14	0	2.59e-07	7.89e-10	0.133	0.232
ILMN_2312606	rs6960994	IRF5	G	G	0.266	0.273	1.42e-13	7.62e-10	0.000374	2.43e-13	-0.32	-0.439
ILMN_1670576	rs8043	IRF5	A	A	0.49	0.495	0	0	1.25e-07	6.73e-10	-0.13	-0.254
ILMN_1670576	rs11761199	IRF5	G	G	0.49	0.445	6.72e-13	1.55e-12	3.09e-07	1.69e-09	0.122	0.173
ILMN_2312606	rs9649520	IRF5	A	A	0.49	0.495	0	0	0.000363	1.04e-13	-0.309	-0.55
ILMN_1701512	rs12100841	KIAA0391	G	G	0.182	0.186	2.64e-09	9.99e-15	8.14e-07	0	-0.138	-0.186
ILMN_2183938	rs7975588	LEMD3	A	A	0.365	0.332	0	4.02e-09	1.55e-15	5.7e-05	-0.317	-0.142
ILMN_2183938	rs10878255	LEMD3	A	A	0.37	0.332	3.77e-15	4.42e-11	1.33e-15	4.99e-05	-0.298	-0.186
ILMN_2183938	rs1370938	LEMD3	A	A	0.297	0.241	1.32e-12	3.12e-08	1.33e-15	5.16e-05	-0.29	-0.177
ILMN_2183938	rs7306826	LEMD3	G	G	0.365	0.323	0	3.52e-09	1.22e-15	5.03e-05	0.294	0.148
ILMN_2183938	rs10878233	LEMD3	A	A	0.359	0.332	0	4.02e-09	1.55e-15	5.7e-05	-0.312	-0.142
ILMN_2183938	rs9668269	LEMD3	A	A	0.339	0.291	3.02e-14	1.85e-09	1.55e-15	4.83e-05	-0.3	-0.16
ILMN_2183938	rs3905826	LEMD3	C	C	0.359	0.332	0	4.02e-09	1.55e-15	5.7e-05	0.312	0.142
ILMN_2183938	rs17824630	LEMD3	G	G	0.339	0.291	3.02e-14	1.85e-09	1.55e-15	4.83e-05	0.3	0.16
ILMN_1786303	rs103294	LILRA3	A	A	0.208	0.168	3.05e-09	1.11e-15	0.000393	1.8e-10	-0.289	-0.559
ILMN_1674285	rs6920099	LOC401233	A	A	0.427	0.409	2.49e-10	5.19e-12	0.00362	8.88e-05	-0.163	-0.341
ILMN_1674285	rs7774283	LOC401233	G	G	0.427	0.445	5.96e-10	6.66e-16	0.00363	8.86e-05	0.159	0.393
ILMN_1674285	rs6918464	LOC401233	G	G	0.417	0.432	2.06e-10	0	0.00364	8.85e-05	0.154	0.408
ILMN_1674285	rs11242820	LOC401233	G	G	0.464	0.464	2.89e-10	1.23e-10	0.00356	8.83e-05	0.158	0.317
ILMN_1674285	rs1040521	LOC401233	A	A	0.438	0.445	4.93e-11	6.66e-16	0.00363	8.86e-05	-0.165	-0.393
ILMN_1674285	rs7761969	LOC401233	A	A	0.438	0.45	2.89e-09	1.34e-11	0.00357	8.72e-05	-0.142	-0.33
ILMN_1815895	rs2856664	LOC649143	A	A	0.365	0.35	3.89e-08	3.76e-08	4.85e-10	2.71e-13	0.643	0.985
ILMN_1815895	rs9271170	LOC649143	A	A	0.268	0.291	1.99e-09	0	6.13e-10	1.83e-13	-0.95	-1.695
ILMN_1815895	rs17615250	LOC649143	G	G	0.365	0.35	3.89e-08	3.76e-08	4.85e-10	2.71e-13	-0.643	-0.985
ILMN_1815895	rs2647050	LOC649143	G	G	0.365	0.35	3.89e-08	3.76e-08	4.85e-10	2.71e-13	-0.643	-0.985
ILMN_1815895	rs9271100	LOC649143	A	A	0.266	0.291	1.29e-09	0	4.41e-10	1.83e-13	-0.952	-1.695
ILMN_1815895	rs2097431	LOC649143	A	A	0.359	0.359	3.08e-09	0	6.42e-10	2.09e-13	-0.828	-1.368
ILMN_1815895	rs2856718	LOC649143	A	A	0.365	0.35	3.89e-08	3.76e-08	4.85e-10	2.71e-13	0.643	0.985
ILMN_1815895	rs9270856	LOC649143	A	A	0.268	0.296	1.99e-09	0	6.13e-10	0	-0.95	-1.705
ILMN_1815895	rs16898264	LOC649143	A	A	0.365	0.353	3.89e-08	3.67e-08	4.85e-10	9.06e-14	0.643	0.997
ILMN_1796335	rs168822	LPCAT2	A	A	0.458	0.455	3.51e-14	0	1.41e-09	0	-0.198	-0.364
ILMN_1796335	rs243834	LPCAT2	A	G	0.495	0.477	1.75e-09	4.32e-14	1.31e-09	0	-0.157	-0.33
ILMN_1796335	rs243836	LPCAT2	G	A	0.464	0.486	1.67e-08	1.23e-13	1.48e-09	0	0.148	0.335
ILMN_1796335	rs1502004	LPCAT2	G	G	0.464	0.468	2.43e-14	0	1.32e-09	0	0.199	0.389
ILMN_1796335	rs2192855	LPCAT2	A	A	0.448	0.473	2.57e-11	0	1.39e-09	0	-0.18	-0.377
ILMN_1796335	rs1898414	LPCAT2	A	G	0.5	0.5	1.69e-09	1.14e-14	1.16e-09	0	0.145	0.343
ILMN_1796335	rs1558666	LPCAT2	A	A	0.469	0.464	2.31e-09	0	1.13e-09	0	-0.15	-0.345
ILMN_1796335	rs1502003	LPCAT2	G	G	0.484	0.495	9.55e-15	0	1.2e-09	0	-0.185	-0.378
ILMN_1796335	rs2216058	LPCAT2	A	A	0.495	0.491	2.74e-11	1.33e-15	1.22e-09	0	-0.158	-0.357
ILMN_1796335	rs1393261	LPCAT2	A	A	0.458	0.486	5.11e-14	0	1.4e-09	0	-0.204	-0.39
ILMN_1796335	rs243835	LPCAT2	G	A	0.495	0.477	1.75e-09	4.32e-14	1.31e-09	0	0.157	0.33
ILMN_1796335	rs7201	LPCAT2	C	C	0.438	0.455	2.47e-08	2.22e-16	1.31e-09	0	0.149	0.346
ILMN_1796335	rs11647464	LPCAT2	A	A	0.479	0.468	1.33e-15	0	1.17e-09	0	0.198	0.396
ILMN_2150196	rs12459782	LRRC25	A	A	0.289	0.373	2.18e-14	6.66e-16	2.99e-06	1.06e-06	0.438	0.418
ILMN_2150196	rs8101804	LRRC25	A	A	0.292	0.373	1.4e-14	6.66e-16	2.15e-06	1.06e-06	0.44	0.418
ILMN_2150196	rs6512265	LRRC25	G	G	0.307	0.373	2.22e-16	1.11e-16	2.09e-06	1.09e-06	-0.456	-0.432
ILMN_2393693	rs415430	LRRC37A4	G	G	0.219	0.177	1.4e-11	1.11e-15	0.000624	2.99e-08	0.07	0.227
ILMN_2393693	rs199454	LRRC37A4	G	G	0.234	0.205	2.72e-10	6.69e-13	0.000614	3.92e-08	0.07	0.189
ILMN_2393693	rs7224296	LRRC37A4	G	G	0.271	0.245	1.21e-11	9.86e-14	0.000608	3.64e-08	0.07	0.199
ILMN_2393693	rs2074404	LRRC37A4	C	C	0.255	0.227	2.31e-10	1.88e-12	0.000627	4.29e-08	0.062	0.18
ILMN_2393693	rs199533	LRRC37A4	A	A	0.219	0.177	2.02e-12	1.11e-15	0.000614	2.99e-08	-0.073	-0.227
ILMN_2393693	rs199501	LRRC37A4	A	A	0.232	0.209	1.32e-10	3.29e-13	0.0007	3.6e-08	-0.069	-0.198
ILMN_1718936	rs2071596	LST1	A	A	0.177	0.155	7.88e-09	0	0.001	3.19e-07	-0.382	-0.458
ILMN_1718936	rs6929796	LST1	A	A	0.177	0.155	7.88e-09	0	0.001	3.19e-07	-0.382	-0.458
ILMN_1718936	rs2256974	LST1	A	A	0.188	0.159	4.48e-12	0	0.000943	3.19e-07	-0.414	-0.463
ILMN_1731503	rs4491733	MARCO	G	G	0.255	0.273	5.22e-13	1.89e-12	1.58e-14	0	0.098	0.134
ILMN_1664641	rs7326381	MED4	A	A	0.068	0.064	7.77e-16	0	7.55e-11	0.000411	0.307	0.503
ILMN_1664641	rs4941618	MED4	A	A	0.068	0.064	7.77e-16	0	7.55e-11	0.000411	0.307	0.503
ILMN_1664641	rs7325115	MED4	G	G	0.089	0.082	3.25e-12	0	7.92e-11	0.000415	-0.238	-0.433
ILMN_1664641	rs1998989	MED4	A	A	0.068	0.073	7.77e-16	0	7.55e-11	0.000421	0.307	0.455
ILMN_1664641	rs7996051	MED4	G	G	0.068	0.064	7.77e-16	0	7.55e-11	0.000411	-0.307	-0.503
ILMN_1664641	rs8002322	MED4	C	C	0.084	0.077	1.33e-14	0	1.07e-10	0.000397	-0.258	-0.423
ILMN_1664641	rs17071168	MED4	G	G	0.12	0.095	1.1e-09	2.22e-16	8.26e-11	0.000405	-0.195	-0.354
ILMN_1664641	rs1410116	MED4	A	A	0.068	0.073	7.77e-16	0	7.55e-11	0.000421	0.307	0.455
ILMN_1664641	rs11841315	MED4	G	G	0.052	0.059	1.02e-14	0	8.4e-11	0.000409	-0.383	-0.543
ILMN_1664641	rs7982479	MED4	G	G	0.089	0.086	3.25e-12	0	7.92e-11	0.000408	-0.238	-0.391
ILMN_1784428	rs17426064	MGC57346	A	A	0.245	0.191	1.86e-11	2.62e-11	0.000518	8.11e-11	0.125	0.112
ILMN_1784428	rs7350928	MGC57346	A	A	0.245	0.191	1.86e-11	2.62e-11	0.000518	8.11e-11	0.125	0.112
ILMN_1784428	rs1052553	MGC57346	G	G	0.245	0.191	1.86e-11	2.62e-11	0.000518	8.11e-11	-0.125	-0.112
ILMN_1784428	rs2532316	MGC57346	A	A	0.239	0.188	1e-11	2.93e-11	0.000455	1.68e-10	0.13	0.112
ILMN_1784428	rs17650901	MGC57346	G	G	0.247	0.191	2.75e-11	2.62e-11	0.000577	8.11e-11	-0.126	-0.112
ILMN_1784428	rs17574604	MGC57346	G	G	0.245	0.193	1.86e-11	3.76e-11	0.000518	1.66e-10	-0.125	-0.114
ILMN_1784428	rs17691610	MGC57346	A	A	0.245	0.191	1.86e-11	2.62e-11	0.000518	8.11e-11	0.125	0.112
ILMN_1784428	rs12947718	MGC57346	A	A	0.214	0.164	4.25e-11	4.6e-08	0.000474	6.12e-11	0.121	0.104
ILMN_1784428	rs12373123	MGC57346	G	G	0.245	0.191	1.86e-11	2.62e-11	0.000518	8.11e-11	-0.125	-0.112
ILMN_1784428	rs12185233	MGC57346	G	G	0.245	0.191	1.86e-11	2.62e-11	0.000518	8.11e-11	-0.125	-0.112
ILMN_1784428	rs1635291	MGC57346	G	G	0.25	0.209	6.91e-11	8.62e-11	0.000518	8.6e-11	-0.122	-0.109
ILMN_1784428	rs1396862	MGC57346	A	A	0.245	0.191	1.86e-11	2.62e-11	0.000518	8.11e-11	0.125	0.112
ILMN_1784428	rs17652121	MGC57346	G	G	0.245	0.191	1.86e-11	2.62e-11	0.000518	8.11e-11	-0.125	-0.112
ILMN_1784428	rs418891	MGC57346	A	A	0.245	0.188	1.86e-11	1.95e-11	0.000518	1.61e-10	0.125	0.113
ILMN_1784428	rs17660464	MGC57346	A	A	0.245	0.191	1.86e-11	2.62e-11	0.000518	8.11e-11	0.125	0.112
ILMN_1784428	rs17651549	MGC57346	A	A	0.245	0.191	1.86e-11	2.62e-11	0.000518	8.11e-11	0.125	0.112
ILMN_1784428	rs12373142	MGC57346	C	C	0.245	0.191	1.86e-11	2.62e-11	0.000518	8.11e-11	0.125	0.112
ILMN_1784428	rs11012	MGC57346	A	A	0.214	0.164	4.25e-11	4.6e-08	0.000474	6.12e-11	0.121	0.104
ILMN_1784428	rs1724400	MGC57346	A	A	0.25	0.209	6.91e-11	8.62e-11	0.000518	8.6e-11	0.122	0.109
ILMN_1784428	rs12185268	MGC57346	G	G	0.245	0.191	1.86e-11	2.62e-11	0.000518	8.11e-11	-0.125	-0.112
ILMN_1784428	rs417968	MGC57346	G	G	0.281	0.214	1.29e-08	7.46e-10	0.000521	8.01e-11	-0.105	-0.097
ILMN_1784428	rs16940665	MGC57346	G	G	0.245	0.191	1.86e-11	2.62e-11	0.000518	8.11e-11	-0.125	-0.112
ILMN_1784428	rs17334797	MGC57346	G	G	0.245	0.191	1.86e-11	2.62e-11	0.000518	8.11e-11	-0.125	-0.112
ILMN_1784428	rs1052587	MGC57346	G	G	0.245	0.191	1.86e-11	2.62e-11	0.000518	8.11e-11	-0.125	-0.112
ILMN_1784428	rs17577094	MGC57346	G	G	0.245	0.191	1.86e-11	2.62e-11	0.000518	8.11e-11	-0.125	-0.112
ILMN_1784428	rs1052551	MGC57346	A	A	0.245	0.191	1.86e-11	2.62e-11	0.000518	8.11e-11	0.125	0.112
ILMN_1784428	rs12373168	MGC57346	C	C	0.245	0.191	1.86e-11	2.62e-11	0.000518	8.11e-11	-0.125	-0.112
ILMN_1784428	rs17631676	MGC57346	G	G	0.214	0.164	4.25e-11	4.6e-08	0.000474	6.12e-11	-0.121	-0.104
ILMN_1784428	rs17574361	MGC57346	G	G	0.245	0.191	1.86e-11	2.62e-11	0.000518	8.11e-11	-0.125	-0.112
ILMN_1784428	rs7215239	MGC57346	G	G	0.25	0.209	6.91e-11	8.62e-11	0.000518	8.6e-11	-0.122	-0.109
ILMN_1784428	rs12185235	MGC57346	A	A	0.245	0.191	1.86e-11	2.62e-11	0.000518	8.11e-11	0.125	0.112
ILMN_1784428	rs17763596	MGC57346	A	A	0.245	0.191	1.86e-11	2.62e-11	0.000518	8.11e-11	0.125	0.112
ILMN_1784428	rs17660132	MGC57346	G	G	0.185	0.191	3.94e-09	2.62e-11	0.00202	8.11e-11	-0.133	-0.112
ILMN_1784040	rs1405655	NAPSA	G	G	0.328	0.368	4.03e-09	7.55e-15	7.95e-09	2.38e-14	0.083	0.231
ILMN_1784040	rs1274517	NAPSA	G	G	0.328	0.368	4.03e-09	7.55e-15	7.95e-09	2.38e-14	0.083	0.231
ILMN_1784040	rs1274514	NAPSA	G	G	0.328	0.364	4.03e-09	3.75e-14	7.95e-09	2.55e-14	0.083	0.23
ILMN_2109416	rs1274517	NAPSB	G	G	0.328	0.368	4.24e-09	0	4.85e-05	2.22e-16	0.268	0.518
ILMN_2109416	rs1274514	NAPSB	G	G	0.328	0.364	4.24e-09	0	4.85e-05	2.22e-16	0.268	0.515
ILMN_2109416	rs1405655	NAPSB	G	G	0.328	0.368	4.24e-09	0	4.85e-05	2.22e-16	0.268	0.518
ILMN_1682197	rs1062858	NFXL1	G	G	0.396	0.273	7.32e-13	0	0.00472	2.27e-05	-0.123	-0.456
ILMN_1682197	rs1012844	NFXL1	G	G	0.443	0.323	2.18e-10	0	0.00483	2.64e-05	-0.115	-0.351
ILMN_1682197	rs17573709	NFXL1	G	G	0.391	0.268	2.38e-11	0	0.0047	2.39e-05	-0.117	-0.442
ILMN_1682197	rs1440221	NFXL1	G	G	0.453	0.327	8.83e-12	0	0.00486	2.55e-05	-0.122	-0.365
ILMN_1756049	rs11111806	NT5DC3	A	A	0.115	0.173	2.72e-14	0	3.16e-07	7.57e-07	0.163	0.189
ILMN_1756049	rs11111790	NT5DC3	A	A	0.146	0.2	6.66e-15	0	2.99e-07	6.95e-07	0.156	0.175
ILMN_1756049	rs12368209	NT5DC3	A	A	0.203	0.25	1.04e-12	3.33e-16	3.11e-07	7.39e-07	0.116	0.169
ILMN_1756049	rs4964571	NT5DC3	A	A	0.116	0.173	4.24e-14	0	2.38e-07	7.57e-07	0.163	0.189
ILMN_1658247	rs10735079	OAS1	G	G	0.375	0.405	1.23e-08	4.44e-16	7.38e-14	0	0.291	0.386
ILMN_1658247	rs3177979	OAS1	G	G	0.37	0.4	2.31e-08	0	7.58e-14	0	0.292	0.411
ILMN_1658247	rs10774679	OAS1	G	G	0.38	0.409	2.58e-09	1.11e-16	7.22e-14	0	0.294	0.392
ILMN_1658247	rs2660	OAS1	G	G	0.37	0.4	2.31e-08	0	7.58e-14	0	0.292	0.411
ILMN_1658247	rs10774671	OAS1	G	G	0.379	0.405	1.64e-09	0	1.62e-13	0	0.299	0.417
ILMN_1658247	rs4767030	OAS1	G	G	0.365	0.395	1.39e-08	0	7.48e-14	0	0.289	0.402
ILMN_1870041	rs462957	PAM	A	A	0.484	0.495	1.41e-09	4.96e-09	2.88e-06	4.08e-05	0.103	0.164
ILMN_1870041	rs451819	PAM	A	A	0.458	0.491	1.91e-10	3.98e-09	2.61e-06	4.07e-05	0.111	0.164
ILMN_1870041	rs467186	PAM	G	G	0.458	0.491	1.91e-10	3.98e-09	2.61e-06	4.07e-05	-0.111	-0.164
ILMN_1870041	rs397605	PAM	A	A	0.458	0.491	1.91e-10	3.98e-09	2.61e-06	4.07e-05	0.111	0.164
ILMN_1870041	rs2431531	PAM	A	A	0.427	0.45	2.25e-09	1.07e-10	2.61e-06	4.07e-05	0.109	0.183
ILMN_1870041	rs385827	PAM	A	A	0.448	0.468	2.05e-10	3.77e-08	2.43e-06	3.96e-05	0.114	0.154
ILMN_1870041	rs17355759	PAM	G	G	0.448	0.468	2.05e-10	3.77e-08	2.43e-06	3.96e-05	-0.114	-0.154
ILMN_1688702	rs17161753	PJA2	G	G	0.068	0.064	1.2e-10	0	7.24e-11	0.0046	0.901	0.755
ILMN_1680341	rs12074147	PPIE	G	G	0.365	0.414	9.07e-13	3.23e-12	0.0022	0.00056	-0.086	-0.131
ILMN_1680341	rs1046988	PPIE	A	A	0.365	0.414	9.07e-13	3.23e-12	0.0022	0.00056	0.086	0.131
ILMN_2389590	rs2302234	PRKAR1A	A	A	0.312	0.282	1.81e-08	0	0.00203	0.000546	-0.541	-1.299
ILMN_1718303	rs11879589	PVRL2	A	A	0.078	0.114	0	0	0.00634	2.26e-13	0.382	0.517
ILMN_1718303	rs11667640	PVRL2	A	A	0.073	0.074	0	1.26e-13	0.00606	4.11e-13	0.407	0.579
ILMN_1778360	rs2856	PYGB	G	G	0.479	0.464	8.66e-11	3.78e-08	0.00711	2.54e-05	-0.167	-0.123
ILMN_1803197	rs7305307	RAB3IP	G	G	0.339	0.318	2.94e-08	1.53e-14	0.00039	1.09e-08	0.114	0.123
ILMN_1803197	rs775450	RAB3IP	A	A	0.359	0.327	2.56e-08	1.67e-15	0.00039	1.06e-08	-0.114	-0.131
ILMN_1803197	rs11177823	RAB3IP	C	C	0.359	0.332	2.56e-08	1.11e-15	0.00039	1e-08	0.114	0.129
ILMN_1719622	rs3865350	RABEP1	A	A	0.458	0.468	3.76e-08	1.75e-08	1.98e-08	0.000115	0.137	0.14
ILMN_1766176	rs4839154	RAP1A	A	A	0.26	0.241	6.89e-09	2.82e-08	0.00536	0.00661	-0.121	-0.09
ILMN_2352023	rs2369526	RIPK5	G	A	0.484	0.445	0	0	0.00212	0.000716	-0.278	-0.383
ILMN_2352023	rs1172130	RIPK5	A	A	0.422	0.368	0	0	0.00206	0.000716	-0.281	-0.345
ILMN_2352023	rs2836	RIPK5	C	C	0.464	0.422	0	0	0.00213	0.000833	0.317	0.397
ILMN_2352023	rs6662930	RIPK5	G	G	0.49	0.445	0	0	0.0021	0.000705	0.293	0.377
ILMN_2352023	rs11240351	RIPK5	G	G	0.396	0.459	7.73e-12	0	0.00209	0.000679	-0.273	-0.341
ILMN_2352023	rs10900456	RIPK5	G	G	0.396	0.368	5.17e-09	8.29e-12	0.00208	0.000714	-0.22	-0.242
ILMN_2352023	rs11577406	RIPK5	A	A	0.474	0.423	0	0	0.00211	0.000721	-0.313	-0.397
ILMN_2352023	rs17345837	RIPK5	A	A	0.396	0.345	0	0	0.0021	0.000707	-0.306	-0.339
ILMN_2352023	rs1172147	RIPK5	A	A	0.432	0.377	0	0	0.00212	0.000712	-0.317	-0.366
ILMN_2352023	rs6696846	RIPK5	G	A	0.495	0.455	0	0	0.00207	0.000717	-0.278	-0.372
ILMN_2352023	rs1572993	RIPK5	A	A	0.411	0.468	1.37e-12	0	0.00202	0.000666	0.284	0.358
ILMN_2352023	rs10793725	RIPK5	G	A	0.479	0.486	4.02e-09	1.99e-08	0.00213	0.000711	-0.205	-0.207
ILMN_2352023	rs10900461	RIPK5	G	G	0.375	0.359	2.13e-08	3.27e-10	0.00205	0.000724	-0.213	-0.23
ILMN_2352023	rs7520752	RIPK5	G	G	0.474	0.423	0	0	0.00211	0.000721	0.313	0.397
ILMN_2352023	rs1768586	RIPK5	G	G	0.401	0.364	0	0	0.0021	0.000709	0.307	0.36
ILMN_2352023	rs9660992	RIPK5	G	G	0.458	0.445	4.44e-14	1.05e-09	0.00193	0.000725	0.259	0.231
ILMN_2352023	rs7515178	RIPK5	G	A	0.495	0.445	0	0	0.00212	0.000716	-0.28	-0.383
ILMN_2352023	rs11240358	RIPK5	A	A	0.38	0.445	1.89e-09	0	0.00194	0.000672	0.238	0.345
ILMN_2352023	rs10751431	RIPK5	G	G	0.365	0.355	1.61e-08	4.17e-10	0.00203	0.000722	-0.212	-0.226
ILMN_2049642	rs9914073	RPA1	G	G	0.198	0.205	1.93e-09	1.12e-08	0.000222	1.11e-15	0.366	0.249
ILMN_2049642	rs17734	RPA1	G	G	0.406	0.364	2.79e-12	1.08e-12	0.000189	8.88e-16	0.255	0.196
ILMN_2049642	rs3744768	RPA1	A	A	0.193	0.214	3.5e-09	4.82e-08	0.000221	1.22e-15	-0.376	-0.234
ILMN_2049642	rs1131636	RPA1	G	G	0.406	0.364	2.79e-12	1.08e-12	0.000189	8.88e-16	0.255	0.196
ILMN_2049642	rs3744767	RPA1	G	G	0.203	0.209	2.44e-09	2e-08	0.000219	1.11e-15	0.364	0.243
ILMN_2404850	rs4128740	RPL14	A	A	0.339	0.245	2e-14	0	0.000949	1.79e-06	0.465	1.016
ILMN_2404850	rs13326389	RPL14	G	G	0.333	0.25	2.66e-14	0	0.000964	1.81e-06	-0.46	-1.028
ILMN_2404850	rs9821440	RPL14	G	G	0.385	0.314	7.34e-12	2.44e-15	0.00102	1.95e-06	-0.386	-0.718
ILMN_2404850	rs7639223	RPL14	A	A	0.411	0.386	1.74e-11	4.1e-08	0.00114	2.07e-06	0.38	0.483
ILMN_2404850	rs2305521	RPL14	G	G	0.344	0.264	1.36e-13	0	0.000954	1.77e-06	-0.456	-0.978
ILMN_2404850	rs11539046	RPL14	G	G	0.344	0.25	1.78e-15	0	0.000981	1.81e-06	-0.48	-1.028
ILMN_2404850	rs6790578	RPL14	G	G	0.359	0.368	4.01e-09	1.23e-08	0.00119	1.3e-06	-0.386	-0.631
ILMN_2404850	rs9861194	RPL14	A	A	0.37	0.268	4.42e-13	0	0.000964	1.82e-06	0.424	0.804
ILMN_2404850	rs6801859	RPL14	C	C	0.349	0.259	1.44e-14	0	0.000986	1.73e-06	-0.471	-1.016
ILMN_2404850	rs1317217	RPL14	C	C	0.391	0.3	1.91e-14	4.05e-13	0.00103	1.65e-06	-0.453	-0.712
ILMN_2404850	rs9835219	RPL14	A	A	0.339	0.255	2e-14	0	0.000949	1.84e-06	0.465	0.989
ILMN_2404850	rs12633295	RPL14	C	C	0.387	0.317	2.14e-12	5.11e-15	0.00141	2.57e-06	-0.397	-0.714
ILMN_2404850	rs4618168	RPL14	G	G	0.411	0.391	1.74e-11	2.76e-08	0.00114	2.08e-06	-0.38	-0.478
ILMN_2404850	rs9332450	RPL14	G	G	0.344	0.264	1.36e-13	0	0.000954	1.77e-06	-0.456	-0.978
ILMN_2404850	rs17078141	RPL14	A	A	0.38	0.3	5.54e-11	5.77e-15	0.000966	1.96e-06	0.413	0.697
ILMN_2404850	rs4974067	RPL14	A	A	0.349	0.259	2.75e-13	0	0.00101	1.67e-06	0.441	0.976
ILMN_2404850	rs13073003	RPL14	G	G	0.344	0.25	1.78e-15	0	0.000981	1.81e-06	-0.48	-1.028
ILMN_2404850	rs11714912	RPL14	A	A	0.349	0.264	1.44e-14	0	0.000986	1.77e-06	0.471	0.978
ILMN_2404850	rs1880763	RPL14	G	G	0.391	0.3	1.91e-14	4.05e-13	0.00103	1.65e-06	-0.453	-0.712
ILMN_2404850	rs1047855	RPL14	A	A	0.339	0.245	2e-14	0	0.000949	1.79e-06	0.465	1.016
ILMN_2404850	rs7431934	RPL14	A	A	0.411	0.386	1.74e-11	4.1e-08	0.00114	2.07e-06	0.38	0.483
ILMN_2404850	rs2123999	RPL14	A	A	0.354	0.268	3.16e-14	0	0.00104	1.73e-06	0.455	0.954
ILMN_2404850	rs10510708	RPL14	G	G	0.349	0.268	2.75e-13	0	0.00101	1.73e-06	-0.441	-0.954
ILMN_2404850	rs3924444	RPL14	G	G	0.401	0.391	4.64e-11	1.82e-08	0.00115	1.29e-06	-0.398	-0.588
ILMN_2404850	rs2276871	RPL14	A	A	0.344	0.25	1.78e-15	0	0.000981	1.81e-06	0.48	1.028
ILMN_2404850	rs11718621	RPL14	A	A	0.391	0.341	2.05e-12	5.44e-15	0.0012	1.75e-06	0.404	0.725
ILMN_2404850	rs4973898	RPL14	A	A	0.349	0.264	1.44e-14	0	0.000986	1.77e-06	0.471	0.978
ILMN_1655595	rs282258	SERPINE2	A	A	0.375	0.418	2.06e-11	2.01e-08	1.82e-09	1.38e-08	0.161	0.12
ILMN_1655595	rs12476888	SERPINE2	G	G	0.417	0.45	2.34e-12	9.57e-13	1.94e-09	1.47e-08	-0.154	-0.153
ILMN_1655595	rs7590948	SERPINE2	G	G	0.448	0.45	1.83e-09	1.34e-08	2.53e-09	1.41e-08	-0.126	-0.122
ILMN_1655595	rs2894520	SERPINE2	G	G	0.438	0.459	1.61e-09	1.94e-09	1.8e-09	1.31e-08	-0.146	-0.115
ILMN_1776077	rs477549	SF1	G	G	0.135	0.127	6.28e-14	2.13e-13	0.000411	9.93e-05	-0.341	-0.612
ILMN_1776077	rs532747	SF1	G	G	0.13	0.118	1.33e-13	3.11e-10	0.000414	0.000102	-0.342	-0.548
ILMN_1776077	rs2267918	SF1	G	G	0.141	0.132	1.27e-12	5.68e-14	0.000412	0.000101	-0.325	-0.603
ILMN_1776077	rs476037	SF1	A	A	0.146	0.15	2.59e-11	1.81e-12	0.000413	9.94e-05	0.307	0.55
ILMN_1776077	rs3741398	SF1	A	A	0.135	0.127	6.28e-14	2.13e-13	0.000411	9.93e-05	0.341	0.612
ILMN_1776077	rs483962	SF1	G	G	0.135	0.127	6.28e-14	2.13e-13	0.000411	9.93e-05	-0.341	-0.612
ILMN_1776077	rs669976	SF1	G	G	0.13	0.124	9.5e-14	2.71e-12	0.000406	5.92e-05	-0.363	-0.612
ILMN_1776077	rs1143937	SF1	A	A	0.125	0.123	2.19e-13	3.69e-12	0.000396	0.000101	0.366	0.603
ILMN_1776077	rs10897524	SF1	A	A	0.142	0.134	1.94e-12	9.25e-14	0.0005	8.12e-05	0.324	0.605
ILMN_1776077	rs637332	SF1	G	G	0.135	0.127	6.28e-14	2.13e-13	0.000411	9.93e-05	-0.341	-0.612
ILMN_1776077	rs523200	SF1	C	C	0.141	0.127	6.77e-14	2.13e-13	0.000409	9.93e-05	-0.336	-0.612
ILMN_1776077	rs569602	SF1	G	G	0.13	0.118	1.33e-13	3.11e-10	0.000414	0.000102	-0.342	-0.548
ILMN_1776077	rs693235	SF1	A	A	0.141	0.132	1.27e-12	5.68e-14	0.000412	0.000101	0.325	0.603
ILMN_1776077	rs524386	SF1	G	G	0.135	0.123	2.99e-08	1.11e-08	0.000416	9.95e-05	-0.28	-0.497
ILMN_1776077	rs474707	SF1	A	A	0.135	0.127	6.28e-14	2.13e-13	0.000411	9.93e-05	0.341	0.612
ILMN_1763609	rs2428169	SLC22A16	G	G	0.062	0.059	2.63e-08	2.95e-10	0.000602	7.25e-07	-0.094	-0.293
ILMN_1697544	rs8007427	SLC25A29	A	A	0.214	0.205	5.7e-11	1.25e-11	0.00813	1.91e-10	0.103	0.173
ILMN_1697544	rs1059264	SLC25A29	A	A	0.276	0.277	2.95e-11	2.22e-16	0.00781	1.8e-10	0.104	0.197
ILMN_2200659	rs2475787	SNHG5	A	A	0.469	0.418	3.5e-09	9.17e-10	0.00215	2.22e-16	-0.324	-0.513
ILMN_2200659	rs6922	SNHG5	A	A	0.417	0.345	2.57e-08	5.31e-11	0.00218	2.22e-16	-0.304	-0.59
ILMN_2200659	rs12212560	SNHG5	A	A	0.448	0.382	2.67e-10	1.31e-13	0.00217	1.11e-16	-0.342	-0.625
ILMN_2200659	rs4296866	SNHG5	A	A	0.401	0.473	2.92e-09	6.02e-14	0.00215	2.22e-16	0.351	0.635
ILMN_2200659	rs2842608	SNHG5	A	A	0.411	0.332	9.36e-09	5.9e-10	0.00219	2.22e-16	-0.32	-0.563
ILMN_2200659	rs7752502	SNHG5	G	G	0.448	0.386	2.67e-10	1.26e-13	0.00217	2.22e-16	0.342	0.631
ILMN_2200659	rs9450273	SNHG5	A	A	0.464	0.477	7.08e-10	4.63e-11	0.00222	2.22e-16	0.338	0.523
ILMN_2200659	rs6454505	SNHG5	A	A	0.432	0.368	5.35e-09	4.21e-12	0.00215	2.22e-16	-0.314	-0.568
ILMN_2200659	rs10944128	SNHG5	C	A	0.484	0.445	1.26e-12	0	0.00219	3.33e-16	-0.378	-0.701
ILMN_2200659	rs6909767	SNHG5	G	G	0.448	0.382	2.67e-10	1.31e-13	0.00217	1.11e-16	0.342	0.625
ILMN_1759250	rs2857101	TAP2	G	G	0.266	0.25	4.67e-10	0	0	0	-0.082	-0.235
ILMN_1759250	rs241441	TAP2	G	G	0.271	0.245	5.76e-10	0	0	0	-0.08	-0.243
ILMN_1759250	rs241446	TAP2	A	A	0.266	0.245	4.67e-10	0	0	0	0.082	0.243
ILMN_1759250	rs241449	TAP2	A	A	0.266	0.245	4.67e-10	0	0	0	0.082	0.243
ILMN_1759250	rs241456	TAP2	A	A	0.266	0.245	4.67e-10	0	0	0	0.082	0.243
ILMN_1759250	rs241440	TAP2	A	A	0.271	0.245	5.76e-10	0	0	0	0.08	0.243
ILMN_1759250	rs241445	TAP2	A	A	0.266	0.245	4.67e-10	0	0	0	0.082	0.243
ILMN_1759250	rs241448	TAP2	G	G	0.266	0.245	4.67e-10	0	0	0	-0.082	-0.243
ILMN_1759250	rs241454	TAP2	G	G	0.266	0.245	4.67e-10	0	0	0	-0.082	-0.243
ILMN_1759250	rs2621321	TAP2	G	G	0.266	0.25	4.67e-10	0	0	0	-0.082	-0.235
ILMN_1759250	rs241447	TAP2	G	G	0.266	0.245	4.67e-10	0	0	0	-0.082	-0.243
ILMN_1759250	rs241453	TAP2	A	A	0.266	0.245	4.67e-10	0	0	0	0.082	0.243
ILMN_1765332	rs2649662	TIMM10	A	A	0.208	0.2	6.66e-09	9.99e-16	4.44e-16	0	-0.174	-0.384
ILMN_1765332	rs2649667	TIMM10	A	A	0.207	0.223	9.97e-09	1.02e-13	2.22e-15	0	-0.2	-0.34
ILMN_1765332	rs2729353	TIMM10	G	G	0.208	0.214	2.24e-09	3.19e-13	4.44e-16	0	0.208	0.315
ILMN_1765332	rs2848634	TIMM10	G	G	0.214	0.223	7.9e-09	1.01e-12	4.44e-16	0	0.198	0.317
ILMN_1765332	rs2511983	TIMM10	A	A	0.203	0.191	7.19e-09	0	4.44e-16	0	-0.18	-0.422
ILMN_1765332	rs2848640	TIMM10	A	A	0.211	0.218	1.35e-08	4.41e-13	4.44e-16	0	-0.202	-0.325
ILMN_1791511	rs7806458	TMEM176A	G	G	0.396	0.382	1.11e-16	0	0.000452	1.96e-12	-0.327	-0.724
ILMN_1791511	rs12669824	TMEM176A	G	A	0.443	0.495	6.75e-10	4.22e-15	0.000507	3.87e-12	0.223	0.519
ILMN_1789196	rs2295795	TPM2	A	A	0.281	0.236	1.42e-10	3.26e-10	0.000783	1.16e-12	-0.136	-0.281
ILMN_1757604	rs1538535	TPM2	A	A	0.271	0.218	1.53e-09	2.21e-09	0.00201	1.14e-13	-0.063	-0.21
ILMN_1757604	rs2295795	TPM2	A	A	0.281	0.236	8.47e-10	9.51e-11	0.00199	1.42e-13	-0.065	-0.206
ILMN_1789196	rs1538535	TPM2	A	A	0.271	0.218	2.06e-10	4.51e-10	0.000784	1.08e-12	-0.134	-0.291
ILMN_1738220	rs9369265	TREML3	A	A	0.219	0.2	0	0	7.19e-07	0.000287	0.353	0.417
ILMN_1738220	rs1968871	TREML3	A	A	0.182	0.186	2.22e-16	0	6.64e-07	0.000329	0.333	0.406
ILMN_1738220	rs2101269	TREML3	G	G	0.219	0.2	0	0	7.19e-07	0.000287	-0.353	-0.417
ILMN_1738220	rs3807040	TREML3	A	A	0.094	0.105	1.4e-08	0	7.97e-07	0.000405	0.355	0.477
ILMN_1738220	rs9349180	TREML3	G	G	0.208	0.205	0	0	8.12e-07	0.000287	-0.371	-0.418
ILMN_1738220	rs7769759	TREML3	G	G	0.219	0.2	0	0	7.19e-07	0.000287	-0.353	-0.417
ILMN_1738220	rs1872241	TREML3	A	A	0.208	0.2	0	0	7.34e-07	0.000287	0.377	0.417
ILMN_2402805	rs6060151	TRPC4AP	C	C	0.375	0.345	2.22e-16	6.66e-16	3.17e-05	0.00768	-0.344	-0.275
ILMN_2402805	rs6088727	TRPC4AP	G	G	0.411	0.368	1.23e-11	4.69e-12	3.04e-05	0.00771	-0.288	-0.246
ILMN_2402805	rs6060137	TRPC4AP	A	A	0.286	0.25	3.87e-09	3.2e-12	3.27e-05	0.00798	0.273	0.254
ILMN_2402805	rs4911167	TRPC4AP	A	A	0.375	0.341	2.22e-16	3.11e-15	3.17e-05	0.00772	0.344	0.273
ILMN_2402805	rs1998233	TRPC4AP	G	G	0.284	0.245	1.87e-09	1.01e-12	4.61e-05	0.00799	-0.265	-0.261
ILMN_2402805	rs1058003	TRPC4AP	G	G	0.375	0.345	2.22e-16	6.66e-16	3.17e-05	0.00768	-0.344	-0.275
ILMN_2402805	rs6088721	TRPC4AP	A	A	0.411	0.364	1.23e-11	3.28e-12	3.04e-05	0.00778	0.288	0.242
ILMN_1685625	rs2306818	UCP2	G	G	0.276	0.332	2.72e-12	1.24e-08	0.00172	8.79e-10	0.588	0.317
ILMN_1685625	rs2306819	UCP2	A	A	0.276	0.332	2.72e-12	1.24e-08	0.00172	8.79e-10	-0.588	-0.317
ILMN_1796216	rs11626491	VASH1	G	G	0.289	0.295	1.85e-10	0	0.000239	5.23e-06	-0.159	-0.246
ILMN_1796216	rs11623512	VASH1	A	A	0.271	0.264	1.12e-12	0	0.000189	4.57e-06	0.174	0.296
ILMN_1796216	rs4903482	VASH1	G	G	0.208	0.177	1.03e-12	0	0.000216	3.85e-06	-0.197	-0.273
ILMN_1796216	rs10483877	VASH1	G	G	0.26	0.241	6.66e-16	0	0.000198	4.53e-06	-0.188	-0.315

## Sheet: Table 2
Table 2: Validated SNP-transcript pairs with evidence of an eQTL and a change in the magnitude of the genetic effect.
Home	TABLE 1	TABLE 2	TABLE 3
ProbeID	rsID	GeneID	Minor Allele (D)	Minor Allele (V)	MAF (D)	MAF (V)	pGene (D)	pGene (V)	R2 at Day 0 (D)	R2 at Day 1 (D)	R2 at Day 3 (D)	R2 at Day 14 (D)	Min MSE	Max (Beta)	Max DR2 (D)	Max DR2 (V)
ILMN_1675483	3821348	ANKMY1	A	A	0.161	0.2	3.53e-10	3.11e-15	0.182	0.356	0.292	0.247	0.016	0.176	0.174	0.1
ILMN_1675483	7603521	ANKMY1	A	A	0.161	0.191	3.53e-10	1.18e-13	0.182	0.356	0.292	0.247	0.016	0.176	0.174	0.097
ILMN_1787529	10846411	C3AR1	A	A	0.297	0.341	3.58e-10	5.55e-16	0.131	0.228	0.225	0.26	0.013	0.121	0.129	0.254
ILMN_1787529	11057065	C3AR1	G	G	0.302	0.341	6.5e-10	1.44e-15	0.123	0.224	0.222	0.255	0.013	0.117	0.131	0.239
ILMN_1787529	2072449	C3AR1	A	A	0.297	0.336	3.58e-10	2.22e-16	0.131	0.228	0.225	0.26	0.013	0.121	0.129	0.252
ILMN_1714592	4655226	CDA	A	A	0.12	0.068	1.6e-08	4.87e-12	0.162	0.242	0.146	0.198	0.102	0.491	0.081	0.122
ILMN_1714592	3102071	CDA	A	A	0.109	0.064	1.98e-08	3.62e-11	0.149	0.225	0.137	0.243	0.097	0.488	0.094	0.155
ILMN_1665457	6488608	CLEC4C	A	A	0.385	0.395	0	0	0.421	0.521	0.445	0.457	0.007	0.126	0.101	0.093
ILMN_1665457	10744034	CLEC4C	A	A	0.469	0.455	3.66e-15	2.22e-16	0.35	0.431	0.305	0.411	0.009	0.121	0.081	0.128
ILMN_1723115	1548888	CLEC4F	C	C	0.323	0.277	1.11e-15	2.22e-16	0.25	0.357	0.442	0.275	0.003	0.092	0.193	0.16
ILMN_1723115	1548891	CLEC4F	A	A	0.323	0.277	1.11e-15	2.22e-16	0.25	0.357	0.442	0.275	0.003	0.092	0.193	0.16
ILMN_1723115	10206319	CLEC4F	A	A	0.286	0.236	4.42e-10	2.9e-11	0.205	0.234	0.307	0.159	0.003	0.084	0.102	0.204
ILMN_1723115	17719042	CLEC4F	G	G	0.276	0.241	5.1e-09	4.86e-08	0.171	0.212	0.252	0.183	0.003	0.067	0.081	0.112
ILMN_1704985	10189479	CYP27A1	A	A	0.396	0.368	2.4e-11	5.33e-15	0.222	0.308	0.394	0.346	0.091	0.364	0.172	0.091
ILMN_1704985	612874	CYP27A1	A	A	0.406	0.377	4.17e-13	0	0.277	0.327	0.422	0.405	0.082	0.383	0.145	0.077
ILMN_1704985	3821031	CYP27A1	A	A	0.365	0.35	4.94e-10	1.61e-13	0.214	0.234	0.338	0.352	0.09	0.326	0.138	0.073
ILMN_1704985	2556388	CYP27A1	G	G	0.427	0.386	2.38e-13	2.22e-16	0.296	0.34	0.419	0.391	0.084	0.367	0.124	0.083
ILMN_1704985	492400	CYP27A1	G	G	0.406	0.377	4.17e-13	0	0.277	0.327	0.422	0.405	0.082	0.383	0.145	0.077
ILMN_1704985	1055816	CYP27A1	G	G	0.406	0.377	4.17e-13	0	0.277	0.327	0.422	0.405	0.082	0.383	0.145	0.077
ILMN_1704985	4674305	CYP27A1	G	G	0.396	0.377	2.78e-12	2.22e-16	0.248	0.311	0.408	0.394	0.084	0.371	0.16	0.096
ILMN_1704985	2710251	CYP27A1	G	G	0.427	0.386	2.38e-13	2.22e-16	0.296	0.34	0.419	0.391	0.084	0.367	0.124	0.083
ILMN_1704985	523396	CYP27A1	A	A	0.406	0.373	4.17e-13	2.22e-16	0.277	0.327	0.422	0.405	0.082	0.383	0.145	0.087
ILMN_1704985	1344642	CYP27A1	A	A	0.427	0.381	2.38e-13	4.44e-16	0.296	0.34	0.419	0.391	0.084	0.367	0.124	0.095
ILMN_1704985	4674321	CYP27A1	G	G	0.406	0.373	4.17e-13	2.22e-16	0.277	0.327	0.422	0.405	0.082	0.383	0.145	0.087
ILMN_1704985	611203	CYP27A1	G	G	0.406	0.373	4.17e-13	2.22e-16	0.277	0.327	0.422	0.405	0.082	0.383	0.145	0.087
ILMN_1704985	2278530	CYP27A1	G	G	0.406	0.377	4.17e-13	0	0.277	0.327	0.422	0.405	0.082	0.383	0.145	0.077
ILMN_1767651	954050	DKFZP434B0335	G	G	0.427	0.391	1.65e-08	6.36e-10	0.16	0.228	0.208	0.258	0.014	0.103	0.099	0.081
ILMN_1767651	6951479	DKFZP434B0335	G	G	0.427	0.382	1.65e-08	2.48e-10	0.16	0.228	0.208	0.258	0.014	0.103	0.099	0.097
ILMN_1678766	9457413	DYNLT1	C	C	0.419	0.472	5.04e-09	1.1e-14	0.105	0.197	0.254	0.152	0.088	0.232	0.149	0.074
ILMN_1678766	6925536	DYNLT1	A	A	0.417	0.473	1.88e-08	6.22e-15	0.08	0.18	0.223	0.162	0.089	0.226	0.143	0.093
ILMN_1779147	17645885	ENC1	G	G	0.104	0.1	1.99e-11	4.33e-15	0.285	0.361	0.296	0.398	0.021	0.28	0.113	0.106
ILMN_1673370	4270584	FBXL5	G	G	0.406	0.327	3.78e-09	4.38e-09	0.237	0.331	0.18	0.113	0.015	0.124	0.094	0.087
ILMN_1655525	2294155	FLCN	G	G	0.146	0.123	1.6e-10	1.44e-14	0.177	0.208	0.186	0.292	0.005	0.097	0.115	0.112
ILMN_1651496	806973	HIST1H2BD	G	G	0.411	0.409	5.3e-10	2.05e-10	0.139	0.289	0.233	0.338	0.06	0.299	0.199	0.079
ILMN_1651496	1009181	HIST1H2BD	G	G	0.401	0.395	6.9e-10	2.31e-10	0.13	0.295	0.194	0.374	0.063	0.31	0.245	0.082
ILMN_2150787	3130542	HLA-C	A	A	0.198	0.195	0	1.24e-11	0.385	0.567	0.444	0.342	0.005	0.16	0.182	0.121
ILMN_2150787	3130695	HLA-C	A	A	0.191	0.187	2.14e-14	8.48e-11	0.367	0.475	0.382	0.241	0.006	0.152	0.108	0.148
ILMN_2150787	2524074	HLA-C	G	G	0.266	0.318	0	0	0.451	0.547	0.43	0.335	0.005	0.147	0.096	0.24
ILMN_2150787	9264508	HLA-C	A	A	0.198	0.195	0	1.24e-11	0.385	0.567	0.444	0.342	0.005	0.16	0.182	0.121
ILMN_1808405	9272219	HLA-DQA1	A	A	0.25	0.318	4.34e-08	0	0.209	0.307	0.144	0.22	0.224	0.539	0.098	0.084
ILMN_1808405	9273012	HLA-DQA1	G	G	0.25	0.318	4.34e-08	0	0.209	0.307	0.144	0.22	0.224	0.539	0.098	0.084
ILMN_1810274	1042815	HOXB2	G	G	0.385	0.355	7.35e-14	0	0.307	0.374	0.328	0.442	0.016	0.189	0.134	0.086
ILMN_1810274	11079828	HOXB2	A	A	0.458	0.414	1.91e-13	0	0.291	0.368	0.315	0.444	0.016	0.184	0.153	0.127
ILMN_1810274	2325948	HOXB2	G	G	0.479	0.432	0	0	0.394	0.399	0.396	0.512	0.015	0.192	0.118	0.096
ILMN_1810274	10853100	HOXB2	A	A	0.474	0.432	0	0	0.406	0.396	0.386	0.51	0.015	0.194	0.104	0.096
ILMN_1810274	925284	HOXB2	A	A	0.479	0.432	0	0	0.394	0.399	0.396	0.512	0.015	0.192	0.118	0.096
ILMN_1810274	11079824	HOXB2	C	A	0.495	0.459	6.66e-16	0	0.361	0.422	0.351	0.49	0.015	0.194	0.13	0.141
ILMN_1670576	10239340	IRF5	A	A	0.375	0.395	0	0	0.538	0.644	0.433	0.56	0.006	0.198	0.106	0.1
ILMN_1670576	8043	IRF5	A	A	0.49	0.495	0	0	0.431	0.558	0.349	0.419	0.008	0.18	0.127	0.082
ILMN_1670576	9649520	IRF5	A	A	0.49	0.495	0	0	0.431	0.558	0.349	0.419	0.008	0.18	0.127	0.082
ILMN_1811468	748815	IRX3	A	A	0.12	0.118	7.26e-10	6.73e-12	0.118	0.221	0.272	0.268	0.004	0.104	0.154	0.102
ILMN_1733811	8065502	JUP	A	A	0.068	0.059	5.64e-10	8.14e-11	0.209	0.303	0.335	0.292	0.051	0.52	0.126	0.119
ILMN_1733811	4796712	JUP	A	A	0.083	0.082	7.72e-13	0	0.257	0.374	0.422	0.379	0.045	0.53	0.165	0.15
ILMN_1733811	8071567	JUP	A	A	0.068	0.059	5.64e-10	8.14e-11	0.209	0.303	0.335	0.292	0.051	0.52	0.126	0.119
ILMN_1733811	4796743	JUP	A	A	0.073	0.059	3.72e-08	8.14e-11	0.168	0.25	0.279	0.24	0.055	0.458	0.111	0.119
ILMN_1733811	11079024	JUP	A	A	0.068	0.059	5.64e-10	8.14e-11	0.209	0.303	0.335	0.292	0.051	0.52	0.126	0.119
ILMN_1733811	1436441	JUP	A	A	0.083	0.082	7.72e-13	0	0.257	0.374	0.422	0.379	0.045	0.53	0.165	0.15
ILMN_1733811	7216371	JUP	A	A	0.089	0.077	0	0	0.544	0.615	0.632	0.611	0.028	0.664	0.088	0.142
ILMN_1733811	12452032	JUP	C	C	0.068	0.059	5.64e-10	8.14e-11	0.209	0.303	0.335	0.292	0.051	0.52	0.126	0.119
ILMN_1733811	4796616	JUP	A	A	0.068	0.059	5.64e-10	8.14e-11	0.209	0.303	0.335	0.292	0.051	0.52	0.126	0.119
ILMN_1719064	10774697	KCTD10	G	G	0.37	0.423	6.18e-10	5.45e-10	0.213	0.266	0.273	0.296	0.019	0.135	0.084	0.086
ILMN_1810628	680729	KIAA0367	A	A	0.3	0.264	0	0	0.295	0.379	0.354	0.449	0.003	0.069	0.155	0.121
ILMN_1810628	560094	KIAA0367	G	G	0.302	0.264	0	0	0.296	0.379	0.357	0.451	0.002	0.069	0.155	0.121
ILMN_1810628	680775	KIAA0367	A	A	0.302	0.264	0	0	0.296	0.379	0.357	0.451	0.002	0.069	0.155	0.121
ILMN_1810628	561970	KIAA0367	A	A	0.302	0.264	0	0	0.296	0.379	0.357	0.451	0.002	0.069	0.155	0.121
ILMN_1810628	620552	KIAA0367	A	A	0.302	0.264	0	0	0.296	0.379	0.357	0.451	0.002	0.069	0.155	0.121
ILMN_1810628	512110	KIAA0367	G	G	0.302	0.264	0	0	0.296	0.379	0.357	0.451	0.002	0.069	0.155	0.121
ILMN_1810628	683866	KIAA0367	C	C	0.479	0.445	2.08e-09	1.79e-10	0.188	0.184	0.179	0.272	0.003	0.05	0.084	0.147
ILMN_1810628	577993	KIAA0367	G	G	0.453	0.382	1.81e-10	2e-12	0.2	0.2	0.218	0.289	0.003	0.052	0.09	0.116
ILMN_1810628	678943	KIAA0367	G	G	0.333	0.35	6.69e-11	7.96e-12	0.196	0.254	0.158	0.362	0.003	0.062	0.166	0.107
ILMN_1810628	517634	KIAA0367	A	A	0.302	0.264	0	0	0.296	0.379	0.357	0.451	0.002	0.069	0.155	0.121
ILMN_1810628	611461	KIAA0367	A	A	0.302	0.25	0	0	0.296	0.379	0.357	0.451	0.002	0.069	0.155	0.106
ILMN_1701512	12100841	KIAA0391	G	G	0.182	0.186	2.64e-09	9.99e-15	0.175	0.398	0.048	0.205	0.023	0.245	0.224	0.083
ILMN_2183938	3905826	LEMD3	C	C	0.359	0.332	0	4.02e-09	0.386	0.405	0.427	0.47	0.058	0.353	0.084	0.092
ILMN_2183938	10878255	LEMD3	A	A	0.37	0.332	3.77e-15	4.42e-11	0.317	0.343	0.407	0.415	0.064	0.364	0.099	0.119
ILMN_2183938	7306826	LEMD3	G	G	0.365	0.323	0	3.52e-09	0.341	0.408	0.445	0.414	0.064	0.362	0.105	0.135
ILMN_2183938	7975588	LEMD3	A	A	0.365	0.332	0	4.02e-09	0.395	0.412	0.431	0.489	0.056	0.356	0.094	0.092
ILMN_2183938	10878233	LEMD3	A	A	0.359	0.332	0	4.02e-09	0.386	0.405	0.427	0.47	0.058	0.353	0.084	0.092
ILMN_1664641	4941618	MED4	A	A	0.068	0.064	7.77e-16	0	0.289	0.337	0.264	0.511	0.018	0.368	0.222	0.108
ILMN_1664641	8002322	MED4	C	C	0.084	0.077	1.33e-14	0	0.271	0.301	0.278	0.455	0.02	0.302	0.184	0.101
ILMN_1664641	7326381	MED4	A	A	0.068	0.064	7.77e-16	0	0.289	0.337	0.264	0.511	0.018	0.368	0.222	0.108
ILMN_1664641	17071168	MED4	G	G	0.12	0.095	1.1e-09	2.22e-16	0.208	0.187	0.203	0.306	0.026	0.214	0.099	0.1
ILMN_1664641	1410116	MED4	A	A	0.068	0.073	7.77e-16	0	0.289	0.337	0.264	0.511	0.018	0.368	0.222	0.1
ILMN_1664641	7982479	MED4	G	G	0.089	0.086	3.25e-12	0	0.236	0.261	0.223	0.41	0.022	0.283	0.174	0.096
ILMN_1664641	1998989	MED4	A	A	0.068	0.073	7.77e-16	0	0.289	0.337	0.264	0.511	0.018	0.368	0.222	0.1
ILMN_1664641	7996051	MED4	G	G	0.068	0.064	7.77e-16	0	0.289	0.337	0.264	0.511	0.018	0.368	0.222	0.108
ILMN_1784428	12947718	MGC57346	A	A	0.214	0.164	4.25e-11	4.6e-08	0.219	0.27	0.341	0.181	0.013	0.147	0.121	0.134
ILMN_1784428	17631676	MGC57346	G	G	0.214	0.164	4.25e-11	4.6e-08	0.219	0.27	0.341	0.181	0.013	0.147	0.121	0.134
ILMN_1784428	11012	MGC57346	A	A	0.214	0.164	4.25e-11	4.6e-08	0.219	0.27	0.341	0.181	0.013	0.147	0.121	0.134
ILMN_1652147	2295716	MRPL43	G	G	0.172	0.218	2e-15	1.05e-12	0.303	0.421	0.304	0.273	0.002	0.067	0.118	0.103
ILMN_1652147	2863095	MRPL43	A	A	0.172	0.218	2e-15	1.05e-12	0.303	0.421	0.304	0.273	0.002	0.067	0.118	0.103
ILMN_1652147	722435	MRPL43	A	A	0.172	0.218	2e-15	1.05e-12	0.303	0.421	0.304	0.273	0.002	0.067	0.118	0.103
ILMN_1652147	11190786	MRPL43	G	G	0.172	0.218	2e-15	1.05e-12	0.303	0.421	0.304	0.273	0.002	0.067	0.118	0.103
ILMN_1652147	1056295	MRPL43	G	G	0.177	0.214	8.88e-16	7.96e-13	0.277	0.467	0.317	0.274	0.002	0.069	0.19	0.09
ILMN_1718932	326124	MTRR	A	A	0.234	0.164	1.65e-09	1.39e-13	0.223	0.21	0.156	0.334	0.03	0.205	0.111	0.079
ILMN_1683279	9471976	PEX6	C	C	0.447	0.495	4.24e-11	0	0.233	0.318	0.208	0.29	0.006	0.074	0.085	0.122
ILMN_1858599	289904	RBM43	A	A	0.479	0.464	7.33e-09	5.97e-09	0.134	0.279	0.197	0.11	0.009	0.093	0.146	0.083
ILMN_1858599	2271811	RBM43	G	G	0.453	0.432	8.29e-09	1.58e-09	0.133	0.203	0.236	0.134	0.009	0.077	0.103	0.079
ILMN_2368597	2274064	SMG7	G	G	0.432	0.468	3.53e-12	0	0.233	0.317	0.215	0.348	0.006	0.089	0.115	0.109
ILMN_2368597	11811630	SMG7	A	A	0.432	0.468	3.53e-12	0	0.233	0.317	0.215	0.348	0.006	0.089	0.115	0.093
ILMN_2368597	2275675	SMG7	G	G	0.349	0.359	3.82e-14	0	0.256	0.345	0.336	0.313	0.007	0.094	0.089	0.141
ILMN_2368597	12753665	SMG7	A	A	0.312	0.318	1.55e-15	0	0.276	0.42	0.289	0.369	0.006	0.104	0.144	0.209
ILMN_2368597	789172	SMG7	C	C	0.443	0.482	6.53e-13	0	0.265	0.313	0.241	0.343	0.006	0.088	0.078	0.086
ILMN_2368597	2702204	SMG7	G	G	0.349	0.362	3.82e-14	0	0.256	0.345	0.336	0.313	0.007	0.094	0.089	0.151
ILMN_2368597	6662844	SMG7	A	A	0.443	0.473	6.53e-13	0	0.265	0.313	0.241	0.343	0.006	0.088	0.078	0.086
ILMN_1659761	12928849	SNX29	G	G	0.188	0.182	7.17e-10	2.56e-09	0.153	0.294	0.148	0.241	0.012	0.13	0.141	0.162
ILMN_1659761	3169267	SNX29	A	A	0.214	0.205	6.41e-12	2.15e-13	0.195	0.356	0.182	0.258	0.011	0.132	0.16	0.118
ILMN_1659761	4781274	SNX29	C	C	0.229	0.232	2.01e-11	9.5e-10	0.193	0.335	0.145	0.287	0.012	0.126	0.142	0.136
ILMN_1659761	890897	SNX29	A	A	0.214	0.205	6.41e-12	2.1e-12	0.195	0.356	0.182	0.258	0.011	0.132	0.16	0.132
ILMN_1659761	12931604	SNX29	G	G	0.193	0.195	7.37e-11	1.62e-10	0.16	0.309	0.185	0.255	0.012	0.133	0.148	0.138
ILMN_1659761	3803604	SNX29	C	C	0.219	0.232	8.19e-13	3.05e-12	0.214	0.378	0.204	0.257	0.011	0.136	0.164	0.121
ILMN_1659761	3826101	SNX29	A	A	0.214	0.209	6.41e-12	1.41e-12	0.195	0.356	0.182	0.258	0.011	0.132	0.16	0.108
ILMN_1659761	12918207	SNX29	A	A	0.229	0.227	2.01e-11	2.15e-09	0.193	0.335	0.145	0.287	0.012	0.126	0.142	0.13
ILMN_1659761	916097	SNX29	A	A	0.172	0.145	1.7e-08	2.85e-09	0.115	0.229	0.138	0.241	0.013	0.137	0.126	0.185
ILMN_1659761	3803610	SNX29	G	G	0.214	0.209	6.41e-12	1.41e-12	0.195	0.356	0.182	0.258	0.011	0.132	0.16	0.108
ILMN_1659761	3826102	SNX29	A	A	0.214	0.205	6.41e-12	3.76e-12	0.195	0.356	0.182	0.258	0.011	0.132	0.16	0.104
ILMN_1659761	10609	SNX29	G	G	0.214	0.205	6.41e-12	2.15e-13	0.195	0.356	0.182	0.258	0.011	0.132	0.16	0.118
ILMN_1659761	12920743	SNX29	G	G	0.208	0.214	1.19e-09	1.51e-09	0.142	0.256	0.142	0.279	0.013	0.133	0.137	0.129
ILMN_1659761	3169265	SNX29	A	A	0.219	0.205	1.36e-10	2.15e-13	0.174	0.311	0.171	0.231	0.012	0.12	0.137	0.118
ILMN_1659761	3826100	SNX29	C	C	0.214	0.205	6.41e-12	3.76e-12	0.195	0.356	0.182	0.258	0.011	0.132	0.16	0.104
ILMN_1659761	4781256	SNX29	A	A	0.198	0.209	1.05e-09	1.24e-08	0.142	0.297	0.149	0.238	0.012	0.13	0.154	0.197
ILMN_1659761	745829	SNX29	C	C	0.214	0.205	6.41e-12	3.76e-12	0.195	0.356	0.182	0.258	0.011	0.132	0.16	0.104
ILMN_1759250	241448	TAP2	G	G	0.266	0.245	4.67e-10	0	0.182	0.293	0.275	0.204	0.012	0.173	0.112	0.121
ILMN_1759250	241454	TAP2	G	G	0.266	0.245	4.67e-10	0	0.182	0.293	0.275	0.204	0.012	0.173	0.112	0.121
ILMN_1759250	241445	TAP2	A	A	0.266	0.245	4.67e-10	0	0.182	0.293	0.275	0.204	0.012	0.173	0.112	0.121
ILMN_1759250	241449	TAP2	A	A	0.266	0.245	4.67e-10	0	0.182	0.293	0.275	0.204	0.012	0.173	0.112	0.121
ILMN_1759250	241456	TAP2	A	A	0.266	0.245	4.67e-10	0	0.182	0.293	0.275	0.204	0.012	0.173	0.112	0.121
ILMN_1759250	241446	TAP2	A	A	0.266	0.245	4.67e-10	0	0.182	0.293	0.275	0.204	0.012	0.173	0.112	0.121
ILMN_1759250	241440	TAP2	A	A	0.271	0.245	5.76e-10	0	0.174	0.293	0.267	0.211	0.012	0.173	0.12	0.121
ILMN_1759250	2621321	TAP2	G	G	0.266	0.25	4.67e-10	0	0.182	0.293	0.275	0.204	0.012	0.173	0.112	0.119
ILMN_1759250	241447	TAP2	G	G	0.266	0.245	4.67e-10	0	0.182	0.293	0.275	0.204	0.012	0.173	0.112	0.121
ILMN_1759250	241453	TAP2	A	A	0.266	0.245	4.67e-10	0	0.182	0.293	0.275	0.204	0.012	0.173	0.112	0.121
ILMN_1759250	241441	TAP2	G	G	0.271	0.245	5.76e-10	0	0.174	0.293	0.267	0.211	0.012	0.173	0.12	0.121
ILMN_1759250	2857101	TAP2	G	G	0.266	0.25	4.67e-10	0	0.182	0.293	0.275	0.204	0.012	0.173	0.112	0.119
ILMN_1738220	9369265	TREML3	A	A	0.219	0.2	0	0	0.518	0.462	0.406	0.606	0.024	0.353	0.088	0.09
ILMN_1738220	1872241	TREML3	A	A	0.208	0.2	0	0	0.549	0.482	0.445	0.631	0.023	0.377	0.081	0.09
ILMN_1738220	2101269	TREML3	G	G	0.219	0.2	0	0	0.518	0.462	0.406	0.606	0.024	0.353	0.088	0.09
ILMN_1738220	7769759	TREML3	G	G	0.219	0.2	0	0	0.518	0.462	0.406	0.606	0.024	0.353	0.088	0.09
ILMN_1773313	7911488	USMG5	G	G	0.354	0.268	8.33e-15	0	0.211	0.316	0.222	0.277	0.004	0.084	0.105	0.226
ILMN_1773313	11191642	USMG5	G	G	0.354	0.264	8.33e-15	0	0.211	0.316	0.222	0.277	0.004	0.084	0.105	0.175
ILMN_1796216	11626491	VASH1	G	G	0.289	0.295	1.85e-10	0	0.274	0.367	0.157	0.33	0.016	0.189	0.093	0.087
ILMN_1796216	10483877	VASH1	G	G	0.26	0.241	6.66e-16	0	0.389	0.476	0.247	0.468	0.013	0.213	0.087	0.108

## Sheet: Table 3
Table 3: Gene expression correlates of the antibody response to influenza vaccination.
Home	TABLE 1	TABLE 2	TABLE 3
Illumina Probe ID	Gene Symbol	Day of Maximum Correlation	Max Pearson Correlation
ILMN_1718558	PARP12	Day1	0.35
ILMN_1798233	PSMB9	Day1	0.35
ILMN_2349061	IRF7	Day1	0.34
ILMN_1745374	IFI35	Day1	0.33
ILMN_2148785	GBP1	Day1	0.33
ILMN_1742618	XAF1	Day1	0.33
ILMN_1664543	IFIT3	Day1	0.33
ILMN_1683792	LAP3	Day1	0.32
ILMN_1758418	TNFSF13B	Day1	0.32
ILMN_1760062	IFI44	Day1	0.32
ILMN_1795181	DDX60	Day1	0.31
ILMN_1798181	IRF7	Day1	0.31
ILMN_2342835	P2RY14	Day1	0.31
ILMN_1691731	PARP14	Day1	0.31
ILMN_1723912	IFI44L	Day1	0.31
ILMN_1674811	OASL	Day1	0.3
ILMN_2170814	LAMP3	Day1	0.3
ILMN_1701621	SCO2	Day1	0.3
ILMN_1758250	TRAFD1	Day1	0.3
ILMN_1690921	STAT2	Day1	0.3
ILMN_1701114	GBP1	Day1	0.3
ILMN_2119297	SAMD4A	Day1	0.3
ILMN_1690105	STAT1	Day1	0.3
ILMN_2374865	ATF3	Day1	0.29
ILMN_1771385	GBP4	Day1	0.29
ILMN_1707695	IFIT1	Day1	0.29
ILMN_1779252	TRIM22	Day1	0.29
ILMN_1720771	STX11	Day1	0.29
ILMN_1652185	IL4R	Day3	0.29
ILMN_1765994	ZBP1	Day1	0.29
ILMN_1662358	MX1	Day1	0.28
ILMN_1705241	TDRD7	Day1	0.28
ILMN_1745397	OAS3	Day1	0.28
ILMN_1797001	DDX58	Day1	0.28
ILMN_1727271	WARS	Day1	0.28
ILMN_2114568	GBP5	Day1	0.28
ILMN_2066858	TNFSF13B	Day1	0.28
ILMN_1806017	PSME1	Day1	0.28
ILMN_2053527	PARP9	Day1	0.28
ILMN_1657871	RSAD2	Day1	0.28
ILMN_1787529	C3AR1	Day1	0.28
ILMN_1724181	IL15	Day1	0.28
ILMN_1737644	LOC124446	Day1	0.28
ILMN_1848843		Day1	0.28
ILMN_1691364	STAT1	Day1	0.28
ILMN_1781373	IFIH1	Day1	0.28
ILMN_2054019	ISG15	Day1	0.28
ILMN_2326512	CASP1	Day1	0.28
ILMN_1746138	RLTPR	Day14	0.27
ILMN_1747744	LHFPL2	Day1	0.27
ILMN_1673769	KCNG1	Day0	0.27
ILMN_1678422	DHX58	Day1	0.27
ILMN_2193591	UNC93B1	Day1	0.27
ILMN_2284706	PHF11	Day1	0.27
ILMN_1674063	OAS2	Day1	0.27
ILMN_1777584	KARS	Day1	0.27
ILMN_2239754	IFIT3	Day1	0.27
ILMN_1808811	SBNO2	Day1	0.27
ILMN_1783621	CMPK2	Day1	0.27
ILMN_1704972	TRIM5	Day1	0.27
ILMN_1845037		Day1	0.27
ILMN_1740927	LYRM4	Day0	0.26
ILMN_1701455	FBXO6	Day1	0.26
ILMN_1736729	OAS2	Day1	0.26
ILMN_1774077	GBP2	Day1	0.26
ILMN_1711810	PNKD	Day14	0.26
ILMN_2388547	EPSTI1	Day1	0.26
ILMN_1690241	BATF2	Day1	0.26
ILMN_2404665	TRIM5	Day1	0.26
ILMN_1710937	IFI16	Day1	0.26
ILMN_1667839	C14orf130	Day14	0.26
ILMN_1690939	ECGF1	Day1	0.26
ILMN_2415144	SP110	Day1	0.26
ILMN_1749629	CUL1	Day1	0.25
ILMN_1725700	MOV10	Day1	0.25
ILMN_1805812	TOR1A	Day1	0.25
ILMN_1745148	ZNFX1	Day1	0.25
ILMN_1687384	IFI6	Day1	0.25
ILMN_1788841	TCL1A	Day0	0.25
ILMN_1683178	JAK2	Day1	0.25
ILMN_2132599	ANKRD22	Day1	0.25
ILMN_1729973	ZC3HAV1	Day1	0.25
ILMN_1782704	CD19	Day14	0.25
ILMN_1687768	NCOA7	Day1	0.24
ILMN_1692168	UBE2Z	Day0	0.24
ILMN_1787509	PRIC285	Day1	0.24
ILMN_1780831	SLC6A12	Day1	0.24
ILMN_1724139	TMEM123	Day1	0.24
ILMN_2112301	DRAP1	Day1	0.24
ILMN_1659913	ISG20	Day1	0.24
ILMN_1745242	PLSCR1	Day1	0.24
ILMN_1723177	ANAPC5	Day14	0.24
ILMN_1695404	LY6E	Day1	0.24
ILMN_1753342	SAT1	Day1	0.24
ILMN_2095273	KIAA1407	Day14	0.24
ILMN_2231928	MX2	Day1	0.24
ILMN_1751079	TAP1	Day1	0.24
ILMN_2376108	PSMB9	Day1	0.24
ILMN_2376204	LTB	Day0	0.24
ILMN_1788363	MLH1	Day14	0.24
ILMN_2284941	ABCF2	Day14	0.24
ILMN_1779558	GAS6	Day1	0.23
ILMN_1765371	LUC7L	Day3	0.23
ILMN_1777325	STAT1	Day1	0.23
ILMN_1722158	CASP5	Day1	0.23
ILMN_1724493	LYSMD2	Day1	0.23
ILMN_1718771	CCDC24	Day14	0.23
ILMN_1658995	ACOT9	Day1	0.23
ILMN_2355463	CYFIP1	Day3	0.23
ILMN_1812759	GCH1	Day1	0.23
ILMN_1680782	PATL1	Day3	0.23
ILMN_1678766	DYNLT1	Day1	0.23
ILMN_2415529	CDK5RAP2	Day3	0.23
ILMN_1709333	OAS2	Day1	0.23
ILMN_1786021	PRKAB2	Day14	0.23
ILMN_1678454	CASP4	Day1	0.23
ILMN_2215211	ZNF514	Day14	0.22
ILMN_1801246	IFITM1	Day1	0.22
ILMN_1776723	PHF11	Day1	0.22
ILMN_1785439	CD79B	Day0	0.22
ILMN_2165867	DHCR7	Day14	0.22
ILMN_1761464	CD74	Day1	0.22
ILMN_1668194	LMTK3	Day0	0.22
ILMN_1710844	PARP10	Day1	0.22
ILMN_1677827	TLR7	Day1	0.22
ILMN_1666690	ACRC	Day0	0.22
ILMN_1706502	EIF2AK2	Day1	0.22
ILMN_1708095	PANK2	Day1	0.22
ILMN_1703108	UBE2L6	Day1	0.22
ILMN_1756862	APOL3	Day1	0.22
ILMN_1654639	HERC6	Day1	0.22
ILMN_1774874	IL1RN	Day1	0.22
ILMN_2355462	CYFIP1	Day3	0.22
ILMN_1654812	UNC93B1	Day1	0.21
ILMN_2262044	PARP10	Day1	0.21
ILMN_1751393	ZNF684	Day1	0.21
ILMN_1810289	FER1L3	Day1	0.21
ILMN_2316878	PTPRO	Day1	0.21
ILMN_1693552	CD300A	Day1	0.21
ILMN_1681721	OASL	Day1	0.21
ILMN_1653711	FZD2	Day1	0.21
ILMN_1697268	EMILIN2	Day3	0.21
ILMN_1718633	LRP5L	Day14	0.21
ILMN_1667825	MLKL	Day1	0.21
ILMN_1664177	ATXN7L2	Day3	0.21
ILMN_1704941	PPCDC	Day1	0.21
ILMN_1776157	2013-09-04	Day1	0.21
ILMN_1693009	FGL2	Day1	0.21
ILMN_1757882	PPP1R16A	Day3	0.21
ILMN_1807277	IFI30	Day1	0.21
ILMN_1734878	CD79A	Day14	0.21
ILMN_1691436	BLVRA	Day1	0.2
ILMN_1666376	TRIM56	Day1	0.2
ILMN_1813475	HERC2	Day14	0.2
ILMN_2366212	CD79B	Day0	0.2
ILMN_2395373	GABBR1	Day0	0.2
ILMN_1669113	ATF5	Day1	0.2
ILMN_1695485	C9orf109	Day1	0.2
ILMN_1758939	RIPK2	Day1	0.2
ILMN_1733811	JUP	Day3	0.2
ILMN_2401730	C1GALT1C1	Day1	0.2
ILMN_1658247	OAS1	Day1	0.2
ILMN_1656910	TRIM6	Day1	0.2
ILMN_1668277	BLK	Day0	0.2
ILMN_1691071	FCRLA	Day0	0.2
ILMN_2123431	RPS6KC1	Day1	0.2
ILMN_1758111	PIBF1	Day0	0.2
ILMN_1682761	C17orf87	Day1	0.2
ILMN_1766195	ZNF558	Day14	0.2
ILMN_1784031	TIMM44	Day3	0.2
ILMN_1681301	AIM2	Day1	0.2
ILMN_1778599	SP140	Day1	0.2
ILMN_1723480	BST2	Day0	0.2
ILMN_1756131	LOC284837	Day1	0.2
ILMN_1659761	SNX29	Day3	0.19
ILMN_1769876	TBC1D2	Day3	0.19
ILMN_1687440	HIPK2	Day3	0.19
ILMN_1686664	MT2A	Day1	0.19
ILMN_1782513	RG9MTD3	Day14	0.19
ILMN_1707943	C19orf39	Day14	0.19
ILMN_1797975	CXCR3	Day14	0.19
ILMN_1689734	IL1RN	Day1	0.19
ILMN_1790962	FLJ45909	Day0	0.19
ILMN_1699331	IFIT1	Day1	0.19
ILMN_1720270	CDR2	Day14	0.19
ILMN_2360784	RRBP1	Day3	0.19
ILMN_1800078	LMO2	Day1	0.19
ILMN_1762766	PTPRA	Day3	0.19
ILMN_1801118	C16orf33	Day0	0.18
ILMN_1836958		Day0	0.18
ILMN_1806010	PARC	Day3	0.18
ILMN_1733667	DHX35	Day0	0.18
ILMN_1700419	HSPC171	Day1	0.18
ILMN_1698725	FRMD3	Day1	0.18
ILMN_2115218	ANKRD10	Day14	0.18
ILMN_1681324	MRPL49	Day14	0.18
ILMN_1719998	C9orf45	Day0	0.18
ILMN_1654398	RGL1	Day1	0.18
ILMN_1785570	SUSD3	Day0	0.18
ILMN_2123743	FCER1G	Day1	0.17
ILMN_1746883	SAT2	Day0	0.17
ILMN_1697218	MED22	Day0	0.17
ILMN_1766916	RPAP3	Day1	0.17
ILMN_1798308	AHSA2	Day0	0.17
ILMN_1750400	FLJ11286	Day3	0.17
ILMN_1664330	CEACAM1	Day1	0.17
ILMN_1663195	MCM7	Day14	0.17
ILMN_1740572	TCN2	Day1	0.17
ILMN_2374036	CTSL1	Day1	0.16
ILMN_1814726	SCARB2	Day1	0.16
ILMN_2363058	PAOX	Day0	0.16
ILMN_2138589	MERTK	Day3	0.16
ILMN_2371724	CEACAM1	Day3	0.16
ILMN_1663347	OTOF	Day1	0.15
ILMN_1671568	ECHDC2	Day14	0.15
ILMN_1678833	CCR1	Day1	0.15
ILMN_2151277	LPGAT1	Day1	0.15
ILMN_1680624	CREG1	Day1	0.15
ILMN_1783276	NEXN	Day14	-0.15
ILMN_1681695	DNASE1L1	Day14	-0.15
ILMN_2161286	FAM40B	Day1	-0.15
ILMN_1781457	TIPRL	Day14	-0.15
ILMN_2316386	GPBAR1	Day14	-0.16
ILMN_1772644	EML3	Day1	-0.16
ILMN_1719986	PIK3IP1	Day1	-0.16
ILMN_1731107	CCDC92	Day1	-0.17
ILMN_1699423	ZNF146	Day14	-0.18
ILMN_2153485	NMNAT3	Day1	-0.18
ILMN_1669669	KCMF1	Day14	-0.18
ILMN_1674640	CXCR6	Day1	-0.18
ILMN_2082209	C20orf100	Day1	-0.19
ILMN_1693262	LOC653600	Day1	-0.19
ILMN_1713285	NAPA	Day14	-0.19
ILMN_1871457		Day1	-0.19
ILMN_1769517	PRKDC	Day1	-0.19
ILMN_1787345	FKBP11	Day1	-0.19
ILMN_2194627	GMCL1	Day1	-0.19
ILMN_1859207		Day1	-0.19
ILMN_1691507	IL8RBP	Day0	-0.19
ILMN_1735353	IRX1	Day14	-0.2
ILMN_1751034	LOC162073	Day14	-0.2
ILMN_1904111		Day0	-0.2
ILMN_2390114	AP3D1	Day0	-0.2
ILMN_1699358	GNA12	Day0	-0.2
ILMN_1742824	SPATA13	Day14	-0.2
ILMN_1788538	NCALD	Day1	-0.2
ILMN_1758658	FADD	Day1	-0.21
ILMN_1722282	IL17REL	Day0	-0.21
ILMN_1716678	NPC2	Day14	-0.21
ILMN_1900371		Day0	-0.21
ILMN_1906682		Day0	-0.22
ILMN_1795159	LOC647741	Day0	-0.22
ILMN_1709004	LOC440092	Day14	-0.22
ILMN_1705982	LOC645284	Day0	-0.22
ILMN_1718295	STAC2	Day14	-0.22
ILMN_1713147	MCRS1	Day0	-0.22
ILMN_1661566	FSTL4	Day0	-0.22
ILMN_1652242	LOC643206	Day0	-0.22
ILMN_1743046	SERPINA13	Day14	-0.22
ILMN_1756541	MXD4	Day1	-0.22
ILMN_1750624	RXRG	Day14	-0.22
ILMN_1667650	LOC642365	Day14	-0.22
ILMN_1756599	LOC645038	Day14	-0.22
ILMN_1809477	CARHSP1	Day1	-0.23
ILMN_1804339	CAMK1G	Day0	-0.23
ILMN_1705390	KLHL22	Day1	-0.23
ILMN_1731745	NINJ2	Day0	-0.23
ILMN_1657932	MUC6	Day14	-0.23
ILMN_1742380	CCDC52	Day0	-0.23
ILMN_1704961	ACTG1	Day0	-0.23
ILMN_1651464	FBXL10	Day14	-0.23
ILMN_2094106	HSD17B12	Day1	-0.23
ILMN_1705749	LOC643402	Day14	-0.23
ILMN_1716578	PTPN6	Day14	-0.23
ILMN_1667748	ANKRD33	Day1	-0.23
ILMN_1745962	FBXO7	Day0	-0.23
ILMN_1734611	BDKRB1	Day14	-0.23
ILMN_1805823	BANF2	Day14	-0.23
ILMN_1764096	CCBL1	Day1	-0.23
ILMN_1810200	ARPC2	Day0	-0.24
ILMN_2062687	FARP2	Day14	-0.24
ILMN_2188722	GLS	Day1	-0.24
ILMN_1671693	C18orf10	Day3	-0.24
ILMN_1774375	LOC284422	Day0	-0.24
ILMN_1763228	MEF2D	Day1	-0.24
ILMN_1711087	LOC648526	Day14	-0.24
ILMN_1688322	ADIPOR1	Day0	-0.24
ILMN_1901666		Day14	-0.24
ILMN_1791039	RTF1	Day14	-0.24
ILMN_1703049	AKAP7	Day14	-0.25
ILMN_1741295	C22orf30	Day14	-0.25
ILMN_1725702	LOC648003	Day0	-0.25
ILMN_1827887		Day0	-0.25
ILMN_1666445	CAMK2A	Day0	-0.25
ILMN_1678203	RBMX2	Day14	-0.25
ILMN_1656501	DUSP5	Day14	-0.26
ILMN_1721449	CHX10	Day14	-0.26
ILMN_1717063	FBXO9	Day0	-0.26
ILMN_1781389	PGLYRP4	Day14	-0.27
ILMN_1770732	COPS3	Day3	-0.28
ILMN_1715963	FBXO7	Day0	-0.29

## Sheet: Figure 1
TABLE 1	TABLE 2	TABLE 3	FIGURES	1	2	3	4	5	6	7	8	9	10
	Home	Figure #1
	eQTL profile of flu vaccination response. Markers associated with cis gene expression identified in the discovery cohort were replicated in a validation cohort and -log10 p-values for both data are shown in the genome wide circularized graphic.
			FIGURES	1	2	3	4	5	6	7	8	9	10

## Sheet: Figure 2
TABLE 1	TABLE 2	TABLE 3	FIGURES	1	2	3	4	5	6	7	8	9	10
	Home	Figure #2
	Effect of the treatment on eQTL association. The Panel A shows a local Manhattan plot highlighting the increase in the observed genetic association using -log10 p-values for the additive effect of markers at Day0 and Day3 after vaccination using both discovery and validation data. Panel B shows that this change in the evidence for genetic association is a general feature of our data as indicated …
			FIGURES	1	2	3	4	5	6	7	8	9	10

## Sheet: Figure 3
TABLE 1	TABLE 2	TABLE 3	FIGURES	1	2	3	4	5	6	7	8	9	10
	Home	Figure #3
	Pathways and processes identified as enriched in our candidates. Both Ingenuity IPA analysis as well as GO and KEGG pathway databases were used. Heavily implicated immunologic response classes are represented.
			FIGURES	1	2	3	4	5	6	7	8	9	10

## Sheet: Figure 4
TABLE 1	TABLE 2	TABLE 3	FIGURES	1	2	3	4	5	6	7	8	9	10
	Home	Figure #4
	Human immune response as measured by our Antibody Response scores are correlated with gene expression changes, and these patterns are recapitulated in discovery and validation cohorts.
			FIGURES	1	2	3	4	5	6	7	8	9	10

## Sheet: Figure 5
TABLE 1	TABLE 2	TABLE 3	FIGURES	1	2	3	4	5	6	7	8	9	10
	Home	Figure #5
	Immune celular context of the genes identified in our eQLT and immune response analyses. A striking number of our validated genes occur in the antigen processing and presentation pathway.
			FIGURES	1	2	3	4	5	6	7	8	9	10

## Sheet: Figure 6
TABLE 1	TABLE 2	TABLE 3	FIGURES	1	2	3	4	5	6	7	8	9	10
	Home	Figure #6
	The markers identified in our eQTL study have a strikingly non-random distribution of QTL p-values for antibody response, as evidenced by the red curve in panel A. Panel B shows the surprising characteristic that the QTL association between marker and antibody response disappears after conditioning antibody response on cis-gene expression. This phenomena is evidence that the marker association wi…
			FIGURES	1	2	3	4	5	6	7	8	9	10

[truncated: 4 more sheets: Figure 7, Figure 8, Figure 9, Figure 10]
